# Supplementary material for: 1-[3-(2-Benz­yloxy-6-hy­droxy-4-methyl­phen­yl)-5-[3,5-bis­(tri­fluoro­meth­yl)phen­yl]-4,5-di­hydro-1H-pyrazol-1-yl]propane-1-one
Source: Acta Crystallogr Sect E Struct Rep Online. 2013 May 4;69(Pt 6):o840. doi: 10.1107/S160053681301180X (PMC3684926; doi:10.1107/S160053681301180X)
Supplement: Supplementary file 1 [file e-69-0o840-sup1.cif]

##############################################################################
#                                                                            #
# This CIF contains the data in a paper accepted for publication in          #
# Acta Crystallographica Section E. It conforms to the requirements of       #
# Notes for Authors for Acta Crystallographica Section E, and has been       #
# peer reviewed under the auspices of the IUCr Commission on Journals.       #
#                                                                            #
# Full details of the Crystallographic Information File format               #
# are given in the paper "The Crystallographic Information File (CIF):       #
# a New Standard Archive File for Crystallography" by S. R. Hall, F. H.      #
# Allen and I. D. Brown [Acta Cryst. (1991), A47, 655-685].                  #
#                                                                            #
# The current version of the core CIF dictionary is obtainable from          #
# ftp://ftp.iucr.org/pub/cif_core.dic.                                       #
#                                                                            #
# Software is freely available for graphical display of the structure(s)     #
# in this CIF. For information consult the CIF software page                 #
# http://www.iucr.org/resources/cif/software.                                #
#                                                                            #
# This file may be used for bona fide research purposes within the           #
# scientific community so long as proper attribution is given to the journal # 
# article from which it was obtained.                                        #
#                                                                            #
##############################################################################
data_global
_audit_creation_method     'WinGX routine CIF_UPDATE'
_journal_date_recd_electronic     2013-02-24
_journal_date_accepted     2013-04-30
_journal_name_full     'Acta Crystallographica, Section E'
_journal_year     2013
_journal_volume     69
_journal_issue      6
_journal_page_first     o840
_journal_page_last     o840
_journal_paper_category     QO
_journal_paper_doi     10.1107/S160053681301180X
_journal_coeditor_code     JJ2162
_publ_contact_author_name     'Urmila H. Patel'
_publ_contact_author_address
;
Department of Physics
Sardar Patel University
Vallabh Vidya Nagar
Gujarat 388 120
India
;
_publ_contact_author_email     'u_h_patel@yahoo.com'
_publ_contact_author_fax     '91(2692)226844'
_publ_contact_author_phone     '91(2692)236475'
_publ_section_title
;\
1-[3-(2-Benzyloxy-6-hydroxy-4-methylphenyl)-5-[3,5-bis(trifluoromethyl)phenyl]-\
4,5-dihydro-1<i>H</i>-pyrazol-1-yl]propane-1-one
;
loop_
    _publ_author_name
    _publ_author_footnote
    _publ_author_address
    'Patel, U. H.' ?
;
Department of Physics
Sardar Patel University
Vallabh Vidyanagar
Gujarat 388 120
India
;
    'Gandhi, S. A.' .
;
Department of Physics
Sardar Patel University
Vallabh Vidyanagar
Gujarat 388 120
India
;
    'Barot, V. M.' .
;
P. G. Center in Chemistry
Smt. S. M. Panchal Science College
Talod
Gujarat 383 215
India
;
    'Varma, N. V. S.' .
;
P. G. Center in Chemistry
Smt. S. M. Panchal Science College
Talod
Gujarat 383 215
India
;
_iucr_refine_instructions_details
;
TITL VMB8 in P2(1)/n
CELL  0.71073   4.8822  23.4752  22.4311   90.000   91.494   90.000
ZERR     4.00   0.0002   0.0009   0.0009    0.000    0.002    0.000
LATT   1
SYMM  1/2 - X, 1/2 + Y, 1/2 - Z
SFAC  C    H    N    O    F
UNIT  112  96   8    12   24
MERG   3
OMIT    -3.00  50.00
OMIT     0   1   7
OMIT     0   1   3
OMIT     3   5   3
FMAP   2
PLAN    5
SIZE     0.10   0.34   0.54
ACTA
HTAB
BOND   $H
L.S.   1
TEMP    23.00
WGHT    0.142600
EXTI    0.006423
FVAR       0.37770
N1    3    0.121445    0.559003    0.669243    11.00000    0.06507    0.05264 =
         0.04424    0.00464    0.00825   -0.00976
N2    3    0.308835    0.586031    0.633026    11.00000    0.06137    0.05652 =
         0.04482    0.00729    0.00035   -0.00679
C3    1    0.381532    0.634229    0.656636    11.00000    0.05542    0.04523 =
         0.04795    0.00492   -0.00383    0.00058
C4    1    0.243152    0.645799    0.714044    11.00000    0.07065    0.04960 =
         0.05372    0.00390    0.00865    0.00503
AFIX  23
H4A   2    0.135003    0.680420    0.711548    11.00000   -1.20000
H4B   2    0.375735    0.649181    0.746817    11.00000   -1.20000
AFIX   0
C5    1    0.058904    0.593134    0.721784    11.00000    0.05398    0.05071 =
         0.04994    0.00344    0.00495    0.00478
AFIX  13
H5    2   -0.133753    0.604844    0.719485    11.00000   -1.20000
AFIX   0
C6    1   -0.035502    0.514714    0.649372    11.00000    0.05987    0.04760 =
         0.05527    0.00585    0.00096   -0.00186
C7    1    0.040271    0.489367    0.590352    11.00000    0.07450    0.06425 =
         0.05930   -0.00024    0.01562   -0.01143
AFIX  23
H7A   2    0.228089    0.475967    0.593258    11.00000   -1.20000
H7B   2    0.031498    0.518974    0.560197    11.00000   -1.20000
AFIX   0
C8    1   -0.141764    0.440627    0.570485    11.00000    0.09094    0.07596 =
         0.08260   -0.02290    0.01451   -0.01702
AFIX  33
H8A   2   -0.082715    0.426550    0.532748    11.00000   -1.50000
H8B   2   -0.327683    0.453688    0.566527    11.00000   -1.50000
H8C   2   -0.130704    0.410636    0.599542    11.00000   -1.50000
AFIX   0
O9    4   -0.217052    0.496451    0.679996    11.00000    0.07373    0.07033 =
         0.06656    0.00068    0.02058   -0.01605
C10   1    0.581977    0.670002    0.626853    11.00000    0.05914    0.05045 =
         0.04984    0.00656    0.00040   -0.00188
C11   1    0.693805    0.653737    0.572383    11.00000    0.06657    0.04921 =
         0.05530    0.00467   -0.00123   -0.00033
C12   1    0.882488    0.687294    0.544020    11.00000    0.07257    0.06498 =
         0.05937    0.00907    0.01388   -0.00197
AFIX  43
H12   2    0.949931    0.675517    0.507637    11.00000   -1.20000
AFIX   0
C13   1    0.973030    0.738048    0.568669    11.00000    0.06194    0.05933 =
         0.07065    0.01809    0.00119   -0.00368
C14   1    0.868258    0.755041    0.622814    11.00000    0.07978    0.05015 =
         0.06709    0.00456   -0.00004   -0.01220
AFIX  43
H14   2    0.927818    0.788947    0.640238    11.00000   -1.20000
AFIX   0
C15   1    0.676564    0.722096    0.651028    11.00000    0.06574    0.05922 =
         0.05631    0.00333   -0.00261   -0.00912
O16   4    0.620327    0.604551    0.544613    11.00000    0.09897    0.06727 =
         0.06586   -0.01012    0.02538   -0.01941
AFIX  83
H16   2    0.507762    0.587682    0.564586    11.00000   -1.50000
AFIX   0
C17   1    1.173888    0.775031    0.537290    11.00000    0.08414    0.07667 =
         0.09292    0.02242    0.01248   -0.01681
AFIX  33
H17A  2    1.212325    0.808327    0.560906    11.00000   -1.50000
H17B  2    1.097555    0.786256    0.499203    11.00000   -1.50000
H17C  2    1.340426    0.754195    0.531664    11.00000   -1.50000
AFIX   0
O18   4    0.564754    0.736959    0.703812    11.00000    0.10842    0.07286 =
         0.06689   -0.01736    0.02171   -0.03861
C19   1    0.652345    0.787636    0.733291    11.00000    0.09411    0.06710 =
         0.09190   -0.02039    0.01099   -0.02178
AFIX  23
H19A  2    0.638490    0.819718    0.706127    11.00000   -1.20000
H19B  2    0.841963    0.783920    0.746726    11.00000   -1.20000
AFIX   0
C20   1    0.474834    0.797139    0.785079    11.00000    0.08205    0.06965 =
         0.07547   -0.01858   -0.00120   -0.01507
C21   1    0.324216    0.846388    0.788762    11.00000    0.09468    0.08858 =
         0.08895   -0.02592    0.00271   -0.00506
AFIX  43
H21   2    0.340130    0.873310    0.758635    11.00000   -1.20000
AFIX   0
C22   1    0.153200    0.857872    0.834075    11.00000    0.11200    0.10383 =
         0.10330   -0.01943    0.00633   -0.00476
AFIX  43
H22   2    0.057155    0.892051    0.835196    11.00000   -1.20000
AFIX   0
C23   1    0.126175    0.818899    0.877019    11.00000    0.09979    0.12324 =
         0.10882   -0.04805    0.00658   -0.00718
AFIX  43
H23   2    0.006515    0.826226    0.907682    11.00000   -1.20000
AFIX   0
C24   1    0.268925    0.768377    0.877481    11.00000    0.14684    0.11746 =
         0.08091   -0.00595    0.00408   -0.02343
AFIX  43
H24   2    0.250226    0.741990    0.908031    11.00000   -1.20000
AFIX   0
C25   1    0.445796    0.758169    0.829466    11.00000    0.11204    0.09371 =
         0.09302   -0.01125   -0.00009   -0.00395
AFIX  43
H25   2    0.543787    0.724234    0.828263    11.00000   -1.20000
AFIX   0
C26   1    0.117212    0.563811    0.781054    11.00000    0.05259    0.04642 =
         0.04667    0.00016    0.00563   -0.00224
C27   1    0.010403    0.587581    0.831068    11.00000    0.07211    0.05480 =
         0.05691    0.00049    0.01177    0.00732
AFIX  43
H27   2   -0.103135    0.619227    0.826985    11.00000   -1.20000
AFIX   0
C28   1    0.065706    0.566120    0.887335    11.00000    0.09474    0.06289 =
         0.05021   -0.00021    0.01516    0.00331
C29   1    0.232852    0.519302    0.893856    11.00000    0.08967    0.06945 =
         0.04792    0.00791    0.00173   -0.01099
AFIX  43
H29   2    0.272317    0.504386    0.931517    11.00000   -1.20000
AFIX   0
C30   1    0.342156    0.494528    0.843486    11.00000    0.07097    0.05028 =
         0.05952    0.01124    0.00087   -0.00092
C31   1    0.287767    0.516770    0.787422    11.00000    0.06087    0.05329 =
         0.04974    0.00116    0.00486    0.00248
AFIX  43
H31   2    0.365022    0.500314    0.754099    11.00000   -1.20000
AFIX   0
C32   1   -0.050374    0.593561    0.940526    11.00000    0.14072    0.09764 =
         0.04590   -0.00774    0.00999    0.01407
C36   1    0.513633    0.442225    0.850470    11.00000    0.09874    0.06493 =
         0.07799    0.01780   -0.00883    0.01068
F37   5    0.361358    0.395865    0.853259    11.00000    0.13612    0.05937 =
         0.21647    0.03059   -0.00633    0.00711
F38   5    0.676844    0.432687    0.807191    11.00000    0.16724    0.12763 =
         0.15219    0.05295    0.06455    0.08807
F39   5    0.661527    0.441013    0.899674    11.00000    0.18685    0.12497 =
         0.14770    0.01047   -0.07803    0.05715
F33   5   -0.160012    0.560957    0.976568    11.00000    0.39952    0.14781 =
         0.11912   -0.00083    0.16001    0.00821
F34   5    0.114874    0.625426    0.968033    11.00000    0.15642    0.36168 =
         0.18849   -0.20553    0.06073   -0.06833
F35   5   -0.255142    0.628441    0.928444    11.00000    0.24198    0.22926 =
         0.10172   -0.03784    0.03264    0.11912
HKLF 4
REM  VMB8 in P2(1)/n
REM R1 =  0.0689 for   2489 Fo > 4sig(Fo)  and  0.1103 for all   4511 data
REM    353 parameters refined using      0 restraints
END
WGHT      0.1426      0.0000
REM Highest difference peak  0.572,  deepest hole -0.350,  1-sigma level  0.052
Q1    1   0.1242  0.5694  0.9876  11.00000  0.05    0.57
Q2    1  -0.0085  0.6437  0.9423  11.00000  0.05    0.47
Q3    1  -0.2803  0.5862  0.9467  11.00000  0.05    0.44
Q4    1  -0.2208  0.5562  0.9723  11.00000  0.05    0.36
Q5    1   0.4489  0.4153  0.9023  11.00000  0.05    0.30
;
data_I
_chemical_name_systematic
;\
1-[3-(2-Benzyloxy-6-hydroxy-4-methylphenyl)-5-[3,5-\
bis(trifluoromethyl)phenyl]-4,5-dihydro-1<i>H</i>-pyrazol-1-yl]propane-1-one
;
_chemical_name_common     ?
_chemical_formula_moiety     'C28 H24 F6 N2 O3'
_chemical_formula_sum     'C28 H24 F6 N2 O3'
_chemical_formula_iupac     'C28 H24 F6 N2 O3'
_chemical_formula_weight     550.49
_chemical_melting_point     ?
_symmetry_cell_setting     monoclinic
_symmetry_space_group_name_H-M     'P 21/n'
_symmetry_space_group_name_hall     '-P 2yn'
loop_
    _symmetry_equiv_pos_as_xyz
    'x, y, z'
    '-x+1/2, y+1/2, -z+1/2'
    '-x, -y, -z'
    'x-1/2, -y-1/2, z-1/2'
_cell_length_a     4.8822(2)
_cell_length_b     23.4752(9)
_cell_length_c     22.4311(9)
_cell_angle_alpha     90
_cell_angle_beta     91.494(2)
_cell_angle_gamma     90
_cell_volume     2569.97(18)
_cell_formula_units_Z     4
_cell_measurement_theta_min     2.86
_cell_measurement_theta_max     27.73
_cell_measurement_temperature     273(2)
_cell_special_details     ?
_exptl_crystal_description     needle
_exptl_crystal_colour     white
_exptl_crystal_size_max     0.54
_exptl_crystal_size_mid     0.34
_exptl_crystal_size_min     0.10
_exptl_crystal_density_diffrn     1.423
_exptl_crystal_density_meas     ?
_exptl_crystal_density_method     'not measured'
_exptl_crystal_F_000     1136
_exptl_absorpt_coefficient_mu     0.122
_exptl_absorpt_correction_type     multi-scan
_exptl_absorpt_process_details     '(SADABS; Bruker, 2008)'
_exptl_absorpt_correction_T_min     0.951
_exptl_absorpt_correction_T_max     0.988
_exptl_special_details
;
IR (cm^-1^): 2929 (C---H str. (<i>asym</i>) alkyl), 1458 (C---H def
(<i>asym</i>)alkyl), 1387(C---H def (<i>sym</i>) alkyl), 3072 (C---H
str.arom.), 1593. (C=Cstr. arom.), 1128 (C---H i.p.def arom.), 847
(C---H o.o.p.def.arom.), 1272 (C---O---C (<i>sym</i>) ether), 1066
(C---O---C (<i>asym</i>) ether), 3380(OH~str~. phenol). 1659
(N---CO&not; CH~2~CH~3~), 1379 (N-COCH~2~CH~3~ def.,
pyrazoline), 1588 (C=N str., pyrazoline), 2863 (C---H ring (str.),
pyrazoline), 682 (C---H def. of CH~2~, pyrazoline), 1197 (C---N str.,
pyrazoline), 1117 (C---F str.).
^^1H NMR (CDCl~3~) \dp.p.m.: 0.96 (trip, 3H, J=7.3 &7.2 Hz), 1.70
(Qur, 2H),2.31(s,3<i>H</i>), 3.36 (dd, 1H, J=15.3 & 3.5 Hz), 3.83
(dd, 1H, J=11.7 & 7.2 Hz), 5.02 (s, 2H), 5.32 (trip, 1H, J= 3.1 &
8.08 Hz), 6.33 (S, 1H), 6.52 (S,1H), 7.16--7.23(m, 8H), 11.24
(s, 1H).
^13^C NMR (CDCl~3~) \dp.p.m.: 21.98(C-1, CH~3~), 70.91 (C-2,CH~2~ C6 H5),
159.37(C-3,Pyrazoline), 46.49 (C-4,Pyrazoline), 57.92 (C-5, Pyrazoline),
170.03(C-6,CO CH~2~ CH~3~), 36.15 (C-7,CO CH~2~ CH~3~), 13.83 (C-8, CO
CH~2~ CH~3~), 124.44(C-9, CF~3~), 124.44 (C-10, CF~3~).
;
_diffrn_ambient_temperature     273(2)
_diffrn_radiation_type     MoK\a
_diffrn_radiation_wavelength     0.71073
_diffrn_radiation_source     'sealed X-ray tube'
_diffrn_radiation_monochromator     graphite
_diffrn_measurement_device_type     'Bruker Kappa APEXII CCD'
_diffrn_measurement_method     CCD
_diffrn_reflns_number     19610
_diffrn_reflns_av_R_equivalents     0.0749
_diffrn_reflns_theta_min     2.86
_diffrn_reflns_theta_max     25.00
_diffrn_reflns_theta_full     25.00
_diffrn_measured_fraction_theta_max     0.998
_diffrn_measured_fraction_theta_full     0.998
_diffrn_reflns_limit_h_min     -5
_diffrn_reflns_limit_h_max     5
_diffrn_reflns_limit_k_min     -27
_diffrn_reflns_limit_k_max     27
_diffrn_reflns_limit_l_min     -26
_diffrn_reflns_limit_l_max     26
_diffrn_standards_number     3
_refine_special_details
;
Refinement of <i>F</i>^2^ against ALL reflections. The weighted <i>R</i>-factor
<i>wR</i> and goodness of fit <i>S</i> are based on <i>F</i>^2^, conventional
<i>R</i>-factors <i>R</i> are based on <i>F</i>, with <i>F</i> set to zero for
negative <i>F</i>^2^. The threshold expression of <i>F</i>^2^ >
\s(<i>F</i>^2^) is used only for calculating <i>R</i>-factors(gt) <i>etc</i>.
and is not relevant to the choice of reflections for refinement.
<i>R</i>-factors based on <i>F</i>^2^ are statistically about twice as large
as those based on <i>F</i>, and <i>R</i>- factors based on ALL data will be
even larger.
;
_reflns_number_total     4514
_reflns_number_gt     2491
_reflns_threshold_expression     I>2sigma(I)
_refine_ls_structure_factor_coef     Fsqd
_refine_ls_matrix_type     full
_refine_ls_R_factor_all     0.1123
_refine_ls_R_factor_gt     0.0700
_refine_ls_wR_factor_gt     0.2097
_refine_ls_wR_factor_ref     0.2460
_refine_ls_goodness_of_fit_ref     1.003
_refine_ls_restrained_S_all     1.003
_refine_ls_number_reflns     4514
_refine_ls_number_parameters     352
_refine_ls_number_restraints     0
_refine_ls_hydrogen_treatment     constr
_refine_ls_weighting_scheme     calc
_refine_ls_weighting_details
         'calc w=1/[\s^2^(Fo^2^)+(0.1524P)^2^+0.0000P] where P=(Fo^2^+2Fc^2^)/3'
_atom_sites_solution_hydrogens     geom
_atom_sites_solution_primary     direct
_atom_sites_solution_secondary     difmap
_refine_ls_shift/su_max     0.000
_refine_ls_shift/su_mean     0.000
_refine_diff_density_max     0.558
_refine_diff_density_min     -0.410
_refine_ls_extinction_method     none
loop_
    _atom_type_symbol
    _atom_type_description
    _atom_type_scat_dispersion_real
    _atom_type_scat_dispersion_imag
    _atom_type_scat_source
    C C 0.0033 0.0016 'International Tables Vol C Tables 4.2.6.8 and 6.1.1.4'
    H H 0 0 'International Tables Vol C Tables 4.2.6.8 and 6.1.1.4'
    N N 0.0061 0.0033 'International Tables Vol C Tables 4.2.6.8 and 6.1.1.4'
    O O 0.0106 0.006 'International Tables Vol C Tables 4.2.6.8 and 6.1.1.4'
    F F 0.0171 0.0103 'International Tables Vol C Tables 4.2.6.8 and 6.1.1.4'
_computing_data_collection     'APEX2 (Bruker, 2008 )'
_computing_cell_refinement     'SAINT (Bruker, 2008 )'
_computing_data_reduction     'SAINT (Bruker, 2008)'
_computing_structure_solution     'SHELXS97 (Sheldrick, 2008)'
_computing_structure_refinement     'SHELXL97 (Sheldrick, 2008)'
_computing_molecular_graphics     'PLATON (Spek, 2009)'
_computing_publication_material     'publCIF (Westrip, 2010)'
loop_
    _atom_site_type_symbol
    _atom_site_label
    _atom_site_fract_x
    _atom_site_fract_y
    _atom_site_fract_z
    _atom_site_U_iso_or_equiv
    _atom_site_adp_type
    _atom_site_calc_flag
    _atom_site_refinement_flags
    _atom_site_occupancy
    _atom_site_disorder_assembly
    _atom_site_disorder_group
    N N1 0.1214(5) 0.55900(10) 0.66924(11) 0.0539(7) Uani d . 1 . .
    N N2 0.3088(5) 0.58603(11) 0.63303(10) 0.0543(7) Uani d . 1 . .
    C C3 0.3815(6) 0.63423(12) 0.65664(13) 0.0496(8) Uani d . 1 . .
    C C4 0.2432(7) 0.64580(13) 0.71404(14) 0.0579(8) Uani d . 1 . .
    H H4A 0.135 0.6804 0.7115 0.069 Uiso calc R 1 . .
    H H4B 0.3757 0.6492 0.7468 0.069 Uiso calc R 1 . .
    C C5 0.0589(6) 0.59313(13) 0.72178(13) 0.0515(8) Uani d . 1 . .
    H H5 -0.1338 0.6048 0.7195 0.062 Uiso calc R 1 . .
    C C6 -0.0355(7) 0.51471(13) 0.64937(14) 0.0543(8) Uani d . 1 . .
    C C7 0.0403(7) 0.48937(15) 0.59035(15) 0.0658(9) Uani d . 1 . .
    H H7A 0.2281 0.476 0.5933 0.079 Uiso calc R 1 . .
    H H7B 0.0315 0.519 0.5602 0.079 Uiso calc R 1 . .
    C C8 -0.1418(8) 0.44063(16) 0.57049(18) 0.0830(12) Uani d . 1 . .
    H H8A -0.0827 0.4265 0.5327 0.124 Uiso calc R 1 . .
    H H8B -0.3277 0.4537 0.5665 0.124 Uiso calc R 1 . .
    H H8C -0.1307 0.4106 0.5995 0.124 Uiso calc R 1 . .
    O O9 -0.2171(5) 0.49645(10) 0.68000(10) 0.0699(7) Uani d . 1 . .
    C C10 0.5820(6) 0.67000(13) 0.62685(13) 0.0532(8) Uani d . 1 . .
    C C11 0.6938(7) 0.65374(13) 0.57238(14) 0.0571(8) Uani d . 1 . .
    C C12 0.8825(7) 0.68729(15) 0.54402(15) 0.0654(9) Uani d . 1 . .
    H H12 0.9499 0.6755 0.5076 0.079 Uiso calc R 1 . .
    C C13 0.9730(7) 0.73805(15) 0.56867(17) 0.0640(9) Uani d . 1 . .
    C C14 0.8683(7) 0.75504(14) 0.62281(16) 0.0657(10) Uani d . 1 . .
    H H14 0.9278 0.7889 0.6402 0.079 Uiso calc R 1 . .
    C C15 0.6766(7) 0.72210(14) 0.65103(15) 0.0605(9) Uani d . 1 . .
    O O16 0.6203(5) 0.60455(10) 0.54461(10) 0.0770(8) Uani d . 1 . .
    H H16 0.5078 0.5877 0.5646 0.115 Uiso calc R 1 . .
    C C17 1.1739(8) 0.77503(17) 0.53729(18) 0.0844(12) Uani d . 1 . .
    H H17A 1.2123 0.8083 0.5609 0.127 Uiso calc R 1 . .
    H H17B 1.0976 0.7863 0.4992 0.127 Uiso calc R 1 . .
    H H17C 1.3404 0.7542 0.5317 0.127 Uiso calc R 1 . .
    O O18 0.5648(6) 0.73696(10) 0.70381(11) 0.0824(8) Uani d . 1 . .
    C C19 0.6523(9) 0.78764(16) 0.73329(19) 0.0842(12) Uani d . 1 . .
    H H19A 0.6385 0.8197 0.7061 0.101 Uiso calc R 1 . .
    H H19B 0.842 0.7839 0.7467 0.101 Uiso calc R 1 . .
    C C20 0.4748(8) 0.79714(18) 0.78508(18) 0.0758(11) Uani d . 1 . .
    C C21 0.3242(9) 0.8464(2) 0.7888(2) 0.0907(13) Uani d . 1 . .
    H H21 0.3401 0.8733 0.7586 0.109 Uiso calc R 1 . .
    C C22 0.1532(11) 0.8579(3) 0.8341(3) 0.1063(15) Uani d . 1 . .
    H H22 0.0572 0.8921 0.8352 0.128 Uiso calc R 1 . .
    C C23 0.1262(10) 0.8189(3) 0.8770(3) 0.1106(17) Uani d . 1 . .
    H H23 0.0065 0.8262 0.9077 0.133 Uiso calc R 1 . .
    C C24 0.2689(13) 0.7684(3) 0.8775(2) 0.1151(17) Uani d . 1 . .
    H H24 0.2502 0.742 0.908 0.138 Uiso calc R 1 . .
    C C25 0.4458(10) 0.7582(2) 0.8295(2) 0.0996(14) Uani d . 1 . .
    H H25 0.5438 0.7242 0.8283 0.12 Uiso calc R 1 . .
    C C26 0.1172(6) 0.56381(12) 0.78105(13) 0.0485(8) Uani d . 1 . .
    C C27 0.0104(7) 0.58758(14) 0.83107(14) 0.0611(9) Uani d . 1 . .
    H H27 -0.1031 0.6192 0.827 0.073 Uiso calc R 1 . .
    C C28 0.0657(8) 0.56612(15) 0.88733(15) 0.0690(10) Uani d . 1 . .
    C C29 0.2329(8) 0.51930(16) 0.89386(15) 0.0690(10) Uani d . 1 . .
    H H29 0.2723 0.5044 0.9315 0.083 Uiso calc R 1 . .
    C C30 0.3422(7) 0.49453(13) 0.84349(15) 0.0603(9) Uani d . 1 . .
    C C31 0.2878(6) 0.51677(13) 0.78742(14) 0.0546(8) Uani d . 1 . .
    H H31 0.365 0.5003 0.7541 0.065 Uiso calc R 1 . .
    C C32 -0.0504(12) 0.5936(2) 0.94053(18) 0.0946(14) Uani d . 1 . .
    C C36 0.5136(10) 0.44223(17) 0.8505(2) 0.0807(12) Uani d . 1 . .
    F F37 0.3614(6) 0.39586(11) 0.85326(17) 0.1375(12) Uani d . 1 . .
    F F38 0.6768(7) 0.43269(13) 0.80719(16) 0.1480(14) Uani d . 1 . .
    F F39 0.6615(8) 0.44101(13) 0.89967(16) 0.1546(14) Uani d . 1 . .
    F F33 -0.1600(12) 0.56096(17) 0.97657(17) 0.219(3) Uani d . 1 . .
    F F34 0.1149(8) 0.6254(3) 0.9680(2) 0.235(3) Uani d . 1 . .
    F F35 -0.2551(10) 0.6284(2) 0.92844(15) 0.190(2) Uani d . 1 . .
loop_
    _atom_site_aniso_label
    _atom_site_aniso_U_11
    _atom_site_aniso_U_22
    _atom_site_aniso_U_33
    _atom_site_aniso_U_12
    _atom_site_aniso_U_13
    _atom_site_aniso_U_23
    N1 0.0651(17) 0.0526(16) 0.0442(15) -0.0098(13) 0.0082(12) 0.0046(12)
    N2 0.0614(16) 0.0565(17) 0.0448(15) -0.0068(13) 0.0004(12) 0.0073(12)
    C3 0.0554(18) 0.0452(18) 0.0480(18) 0.0006(14) -0.0038(14) 0.0049(14)
    C4 0.071(2) 0.0496(18) 0.054(2) 0.0050(15) 0.0087(16) 0.0039(15)
    C5 0.0540(18) 0.0507(18) 0.0499(18) 0.0048(14) 0.0050(14) 0.0034(14)
    C6 0.0599(19) 0.0476(18) 0.055(2) -0.0019(15) 0.0010(16) 0.0059(15)
    C7 0.074(2) 0.064(2) 0.059(2) -0.0114(17) 0.0156(17) -0.0002(16)
    C8 0.091(3) 0.076(3) 0.083(3) -0.017(2) 0.015(2) -0.023(2)
    O9 0.0737(15) 0.0703(16) 0.0666(16) -0.0161(12) 0.0206(12) 0.0007(12)
    C10 0.0591(19) 0.0504(18) 0.0498(19) -0.0019(15) 0.0004(15) 0.0066(14)
    C11 0.067(2) 0.0492(18) 0.055(2) -0.0003(16) -0.0012(16) 0.0047(16)
    C12 0.073(2) 0.065(2) 0.059(2) -0.0020(18) 0.0139(17) 0.0091(17)
    C13 0.062(2) 0.059(2) 0.071(2) -0.0037(17) 0.0012(17) 0.0181(18)
    C14 0.080(2) 0.0501(19) 0.067(2) -0.0122(17) 0.0000(19) 0.0046(16)
    C15 0.066(2) 0.059(2) 0.056(2) -0.0091(16) -0.0026(16) 0.0033(16)
    O16 0.0990(19) 0.0673(16) 0.0659(16) -0.0194(13) 0.0254(13) -0.0101(12)
    C17 0.084(3) 0.077(3) 0.093(3) -0.017(2) 0.012(2) 0.022(2)
    O18 0.108(2) 0.0729(17) 0.0669(17) -0.0386(14) 0.0217(14) -0.0174(13)
    C19 0.094(3) 0.067(2) 0.092(3) -0.022(2) 0.011(2) -0.020(2)
    C20 0.082(3) 0.070(3) 0.075(3) -0.015(2) -0.001(2) -0.019(2)
    C21 0.095(3) 0.089(3) 0.089(3) -0.005(3) 0.003(2) -0.026(2)
    C22 0.112(4) 0.104(4) 0.103(4) -0.005(3) 0.006(3) -0.019(3)
    C23 0.100(4) 0.123(5) 0.109(4) -0.007(3) 0.007(3) -0.048(4)
    C24 0.147(5) 0.117(4) 0.081(4) -0.023(4) 0.004(3) -0.006(3)
    C25 0.112(4) 0.094(3) 0.093(4) -0.004(3) 0.000(3) -0.011(3)
    C26 0.0526(18) 0.0464(17) 0.0467(18) -0.0022(13) 0.0056(14) 0.0002(13)
    C27 0.072(2) 0.0548(19) 0.057(2) 0.0073(16) 0.0118(17) 0.0005(16)
    C28 0.095(3) 0.063(2) 0.050(2) 0.003(2) 0.0152(18) -0.0002(17)
    C29 0.090(3) 0.069(2) 0.048(2) -0.011(2) 0.0017(18) 0.0079(17)
    C30 0.071(2) 0.0503(19) 0.060(2) -0.0009(16) 0.0009(17) 0.0112(16)
    C31 0.0609(19) 0.0533(19) 0.0497(19) 0.0025(15) 0.0049(15) 0.0012(15)
    C32 0.141(4) 0.098(3) 0.046(2) 0.014(3) 0.010(3) -0.008(2)
    C36 0.099(3) 0.065(3) 0.078(3) 0.011(2) -0.009(3) 0.018(2)
    F37 0.136(2) 0.0594(16) 0.216(3) 0.0071(15) -0.006(2) 0.0306(18)
    F38 0.167(3) 0.128(2) 0.152(3) 0.088(2) 0.065(2) 0.053(2)
    F39 0.187(3) 0.125(2) 0.148(3) 0.057(2) -0.078(2) 0.0105(19)
    F33 0.400(7) 0.148(3) 0.119(3) 0.008(4) 0.160(4) -0.001(2)
    F34 0.156(3) 0.362(7) 0.188(4) -0.068(4) 0.061(3) -0.206(5)
    F35 0.242(4) 0.229(4) 0.102(2) 0.119(4) 0.033(3) -0.038(2)
_geom_special_details
;
All e.s.d.'s (except the e.s.d. in the dihedral angle between two l.s. planes)
are estimated using the full covariance matrix. The cell e.s.d.'s are taken
into account individually in the estimation of e.s.d.'s in distances, angles
and torsion angles; correlations between e.s.d.'s in cell parameters are only
used when they are defined by crystal symmetry. An approximate (isotropic)
treatment of cell e.s.d.'s is used for estimating e.s.d.'s involving l.s.
planes.
;
loop_
    _geom_bond_atom_site_label_1
    _geom_bond_atom_site_label_2
    _geom_bond_site_symmetry_2
    _geom_bond_distance
    _geom_bond_publ_flag
    N1 C6 . 1.360(4) no
    N1 N2 . 1.392(3) no
    N1 C5 . 1.464(4) no
    N2 C3 . 1.295(4) no
    C3 C10 . 1.464(4) no
    C3 C4 . 1.495(4) no
    C4 C5 . 1.541(4) no
    C4 H4A . 0.97 ?
    C4 H4B . 0.97 ?
    C5 C26 . 1.517(4) ?
    C5 H5 . 0.98 ?
    C6 O9 . 1.214(4) no
    C6 C7 . 1.506(5) ?
    C7 C8 . 1.509(5) ?
    C7 H7A . 0.97 ?
    C7 H7B . 0.97 ?
    C8 H8A . 0.96 ?
    C8 H8B . 0.96 ?
    C8 H8C . 0.96 ?
    C10 C11 . 1.404(4) ?
    C10 C15 . 1.411(4) ?
    C11 O16 . 1.356(4) ?
    C11 C12 . 1.380(5) ?
    C12 C13 . 1.381(5) ?
    C12 H12 . 0.93 ?
    C13 C14 . 1.389(5) ?
    C13 C17 . 1.499(5) ?
    C14 C15 . 1.380(5) ?
    C14 H14 . 0.93 ?
    C15 O18 . 1.362(4) ?
    O16 H16 . 0.82 ?
    C17 H17A . 0.96 ?
    C17 H17B . 0.96 ?
    C17 H17C . 0.96 ?
    O18 C19 . 1.421(4) no
    C19 C20 . 1.484(5) ?
    C19 H19A . 0.97 ?
    C19 H19B . 0.97 ?
    C20 C25 . 1.362(6) ?
    C20 C21 . 1.374(6) ?
    C21 C22 . 1.359(6) ?
    C21 H21 . 0.93 ?
    C22 C23 . 1.338(7) ?
    C22 H22 . 0.93 ?
    C23 C24 . 1.376(8) ?
    C23 H23 . 0.93 ?
    C24 C25 . 1.418(7) ?
    C24 H24 . 0.93 ?
    C25 H25 . 0.93 ?
    C26 C27 . 1.368(4) ?
    C26 C31 . 1.388(4) ?
    C27 C28 . 1.379(5) ?
    C27 H27 . 0.93 ?
    C28 C29 . 1.374(5) ?
    C28 C32 . 1.482(5) ?
    C29 C30 . 1.390(5) ?
    C29 H29 . 0.93 ?
    C30 C31 . 1.381(4) ?
    C30 C36 . 1.492(5) ?
    C31 H31 . 0.93 ?
    C32 F33 . 1.244(6) ?
    C32 F34 . 1.251(6) ?
    C32 F35 . 1.315(6) no
    C36 F38 . 1.291(5) ?
    C36 F39 . 1.303(5) ?
    C36 F37 . 1.320(5) ?
loop_
    _geom_angle_atom_site_label_1
    _geom_angle_atom_site_label_2
    _geom_angle_atom_site_label_3
    _geom_angle_site_symmetry_1
    _geom_angle_site_symmetry_3
    _geom_angle
    _geom_angle_publ_flag
    C6 N1 N2 . . 122.0(3) no
    C6 N1 C5 . . 123.7(3) no
    N2 N1 C5 . . 112.0(2) ?
    C3 N2 N1 . . 109.7(2) ?
    N2 C3 C10 . . 119.6(3) no
    N2 C3 C4 . . 112.7(3) no
    C10 C3 C4 . . 127.7(3) ?
    C3 C4 C5 . . 103.3(2) ?
    C3 C4 H4A . . 111.1 ?
    C5 C4 H4A . . 111.1 ?
    C3 C4 H4B . . 111.1 ?
    C5 C4 H4B . . 111.1 ?
    H4A C4 H4B . . 109.1 ?
    N1 C5 C26 . . 114.8(2) no
    N1 C5 C4 . . 102.3(2) ?
    C26 C5 C4 . . 111.5(2) ?
    N1 C5 H5 . . 109.3 ?
    C26 C5 H5 . . 109.3 ?
    C4 C5 H5 . . 109.3 ?
    O9 C6 N1 . . 119.9(3) ?
    O9 C6 C7 . . 123.9(3) ?
    N1 C6 C7 . . 116.2(3) ?
    C6 C7 C8 . . 113.8(3) ?
    C6 C7 H7A . . 108.8 ?
    C8 C7 H7A . . 108.8 ?
    C6 C7 H7B . . 108.8 ?
    C8 C7 H7B . . 108.8 ?
    H7A C7 H7B . . 107.7 ?
    C7 C8 H8A . . 109.5 ?
    C7 C8 H8B . . 109.5 ?
    H8A C8 H8B . . 109.5 ?
    C7 C8 H8C . . 109.5 ?
    H8A C8 H8C . . 109.5 ?
    H8B C8 H8C . . 109.5 ?
    C11 C10 C15 . . 116.1(3) ?
    C11 C10 C3 . . 121.4(3) ?
    C15 C10 C3 . . 122.5(3) ?
    O16 C11 C12 . . 116.5(3) ?
    O16 C11 C10 . . 121.8(3) ?
    C12 C11 C10 . . 121.7(3) ?
    C11 C12 C13 . . 121.2(3) ?
    C11 C12 H12 . . 119.4 ?
    C13 C12 H12 . . 119.4 ?
    C12 C13 C14 . . 118.5(3) ?
    C12 C13 C17 . . 121.2(4) ?
    C14 C13 C17 . . 120.3(3) ?
    C15 C14 C13 . . 120.6(3) ?
    C15 C14 H14 . . 119.7 ?
    C13 C14 H14 . . 119.7 ?
    O18 C15 C14 . . 123.2(3) ?
    O18 C15 C10 . . 114.9(3) ?
    C14 C15 C10 . . 121.9(3) ?
    C11 O16 H16 . . 109.5 ?
    C13 C17 H17A . . 109.5 ?
    C13 C17 H17B . . 109.5 ?
    H17A C17 H17B . . 109.5 ?
    C13 C17 H17C . . 109.5 ?
    H17A C17 H17C . . 109.5 ?
    H17B C17 H17C . . 109.5 ?
    C15 O18 C19 . . 119.7(3) ?
    O18 C19 C20 . . 108.4(3) no
    O18 C19 H19A . . 110 ?
    C20 C19 H19A . . 110 ?
    O18 C19 H19B . . 110 ?
    C20 C19 H19B . . 110 ?
    H19A C19 H19B . . 108.4 ?
    C25 C20 C21 . . 117.1(4) ?
    C25 C20 C19 . . 123.0(4) ?
    C21 C20 C19 . . 119.9(4) ?
    C22 C21 C20 . . 123.5(5) ?
    C22 C21 H21 . . 118.2 ?
    C20 C21 H21 . . 118.2 ?
    C23 C22 C21 . . 118.5(5) ?
    C23 C22 H22 . . 120.8 ?
    C21 C22 H22 . . 120.8 ?
    C22 C23 C24 . . 122.4(5) ?
    C22 C23 H23 . . 118.8 ?
    C24 C23 H23 . . 118.8 ?
    C23 C24 C25 . . 117.3(5) ?
    C23 C24 H24 . . 121.4 ?
    C25 C24 H24 . . 121.4 ?
    C20 C25 C24 . . 121.2(5) ?
    C20 C25 H25 . . 119.4 ?
    C24 C25 H25 . . 119.4 ?
    C27 C26 C31 . . 118.7(3) ?
    C27 C26 C5 . . 117.8(3) ?
    C31 C26 C5 . . 123.3(3) ?
    C26 C27 C28 . . 122.1(3) ?
    C26 C27 H27 . . 118.9 ?
    C28 C27 H27 . . 118.9 ?
    C29 C28 C27 . . 119.4(3) ?
    C29 C28 C32 . . 120.0(3) ?
    C27 C28 C32 . . 120.6(4) ?
    C28 C29 C30 . . 119.2(3) ?
    C28 C29 H29 . . 120.4 ?
    C30 C29 H29 . . 120.4 ?
    C31 C30 C29 . . 120.9(3) ?
    C31 C30 C36 . . 120.1(3) ?
    C29 C30 C36 . . 119.0(3) ?
    C30 C31 C26 . . 119.7(3) ?
    C30 C31 H31 . . 120.2 ?
    C26 C31 H31 . . 120.2 ?
    F33 C32 F34 . . 109.3(5) ?
    F33 C32 F35 . . 100.3(5) ?
    F34 C32 F35 . . 101.9(5) ?
    F33 C32 C28 . . 115.8(4) ?
    F34 C32 C28 . . 113.7(5) ?
    F35 C32 C28 . . 114.2(4) ?
    F38 C36 F39 . . 107.1(4) ?
    F38 C36 F37 . . 104.6(4) ?
    F39 C36 F37 . . 104.0(3) ?
    F38 C36 C30 . . 114.8(3) ?
    F39 C36 C30 . . 113.8(4) ?
    F37 C36 C30 . . 111.6(4) ?
loop_
    _geom_torsion_atom_site_label_1
    _geom_torsion_atom_site_label_2
    _geom_torsion_atom_site_label_3
    _geom_torsion_atom_site_label_4
    _geom_torsion_site_symmetry_1
    _geom_torsion_site_symmetry_2
    _geom_torsion_site_symmetry_3
    _geom_torsion_site_symmetry_4
    _geom_torsion
    _geom_torsion_publ_flag
    N1 C6 C7 C8 1_555 1_555 1_555 1_555 -179.7(3) no
    C14 C15 O18 C19 1_555 1_555 1_555 1_555 -2.2(5) no
    C15 O18 C19 C20 1_555 1_555 1_555 1_555 173.2(3) no
    O18 C19 C20 C21 1_555 1_555 1_555 1_555 -120.8(4) no
loop_
    _geom_hbond_atom_site_label_d
    _geom_hbond_atom_site_label_h
    _geom_hbond_atom_site_label_a
    _geom_hbond_site_symmetry_d
    _geom_hbond_site_symmetry_h
    _geom_hbond_site_symmetry_a
    _geom_hbond_distance_dh
    _geom_hbond_distance_ha
    _geom_hbond_distance_da
    _geom_hbond_angle_dha
    _geom_hbond_publ_flag
    O16 H16 N2 1_555 1_555 1_555 0.82 1.840 2.568(3) 147 yes
    C31 H31 O9 1_555 1_555 1_655 0.93 2.670 3.490(4) 148 yes
    C21 H21 F37 1_555 1_555 2_556 0.93 2.724 3.488(6) 140 yes
    C29 H29 F33 1_555 1_555 3_567 0.93 2.639 3.490(5) 152 yes
