# Supplementary material for: 1-[3-(2-Benz­yloxy-6-hy­droxy-4-methyl­phen­yl)-5-[3,5-bis­(tri­fluoro­meth­yl)phen­yl]-4,5-di­hydro-1H-pyrazol-1-yl]propane-1-one
Source: Acta Crystallogr Sect E Struct Rep Online. 2013 May 4;69(Pt 6):o840. doi: 10.1107/S160053681301180X (PMC3684926; doi:10.1107/S160053681301180X)
Supplement: Supplementary file 2 [file e-69-0o840-Isup2.hkl]

#
# h,k,l, Fc-squared, Fo-squared, sigma(Fo-squared) and status flag
#
data_I
_shelx_title ' VMB8 in P2(1)/n'
_shelx_refln_list_code          4
_shelx_F_calc_maximum      189.31
_exptl_crystal_F_000      1136.00
_reflns_d_resolution_high  0.8409
 
loop_
 _symmetry_equiv_pos_as_xyz
 'x, y, z'
 '-x+1/2, y+1/2, -z+1/2'
 '-x, -y, -z'
 'x-1/2, -y-1/2, z-1/2'
 
_cell_length_a     4.8822
_cell_length_b    23.4752
_cell_length_c    22.4311
_cell_angle_alpha  90.000
_cell_angle_beta   91.494
_cell_angle_gamma  90.000
 
_shelx_F_squared_multiplier     1.000
 
loop_
 _refln_index_h
 _refln_index_k
 _refln_index_l
 _refln_F_squared_calc
 _refln_F_squared_meas
 _refln_F_squared_sigma
 _refln_observed_status
   2   0   0      682.67      775.98     35.54 o
   4   0   0      170.01      124.07     26.53 o
   1   1   0     3598.05     2717.69    561.37 o
   2   1   0     2223.23     1942.64     37.32 o
   3   1   0     1189.30     1327.64     40.76 o
   4   1   0       10.58       16.31     12.03 o
   5   1   0        6.92        9.60     15.42 o
   1   2   0      281.09      136.92      4.79 o
   2   2   0      777.14     1023.29     49.15 o
   3   2   0        0.27        1.88      6.20 o
   4   2   0       58.22      105.95     18.70 o
   5   2   0        2.81        0.48     15.71 o
   1   3   0     2628.39     2119.83     53.94 o
   2   3   0     1008.55     1111.46     47.07 o
   3   3   0       62.34       77.46      6.06 o
   4   3   0      231.53      227.65     21.51 o
   5   3   0        6.18      -14.08     14.14 o
   0   4   0      737.02      795.15     18.95 o
   1   4   0    22898.08    20984.90    712.22 o
   2   4   0        0.90       -0.48      1.90 o
   3   4   0      372.53      463.28     14.39 o
   4   4   0      243.11      227.09     13.07 o
   5   4   0        1.89       -3.29      7.81 o
   1   5   0      275.51      162.54     14.37 o
   2   5   0       45.00       40.53      4.39 o
   3   5   0        9.78        5.51      3.28 o
   4   5   0        0.02        6.56      6.21 o
   5   5   0        9.10        9.21      8.71 o
   0   6   0    13817.77    14147.28   1380.95 o
   1   6   0     3387.37     3118.39    150.94 o
   2   6   0     2304.53     1999.95     66.08 o
   3   6   0       82.10       75.71      5.12 o
   4   6   0       85.68       67.71      7.22 o
   5   6   0       27.62       24.06     10.23 o
   1   7   0      808.88      805.69     37.88 o
   2   7   0      138.29      153.05      9.49 o
   3   7   0       22.59        9.36      3.92 o
   4   7   0        8.80        2.54      5.12 o
   5   7   0       62.24       72.21      9.54 o
   0   8   0     1163.39     1237.35     63.44 o
   1   8   0      959.97     1157.27     51.24 o
   2   8   0      463.43      382.79     10.61 o
   3   8   0       76.82       98.15     11.76 o
   4   8   0      155.61      131.98     10.83 o
   5   8   0        0.51        3.35      6.84 o
   1   9   0      105.91      106.15     10.27 o
   2   9   0      317.36      406.27     18.51 o
   3   9   0     1120.58     1213.93     44.76 o
   4   9   0      122.24      136.39     11.36 o
   5   9   0       33.98       32.02      8.91 o
   0  10   0       59.16       69.21      5.79 o
   1  10   0     1336.70     1358.21     61.98 o
   2  10   0      141.23      137.09      8.06 o
   3  10   0      192.74      167.41     10.34 o
   4  10   0       16.65       16.22      7.25 o
   5  10   0        0.29        7.36      7.40 o
   1  11   0      323.71      290.71      9.80 o
   2  11   0      298.79      183.97      8.88 o
   3  11   0      159.52      149.63     10.48 o
   4  11   0      128.12      137.74     15.09 o
   5  11   0        1.41       -0.06      7.96 o
   0  12   0     4865.78     5771.06    242.17 o
   1  12   0      537.98      596.67     29.79 o
   2  12   0      249.43      313.13     11.38 o
   3  12   0      734.88      835.52     33.78 o
   4  12   0       25.21       22.29      8.56 o
   5  12   0        9.54        8.98      8.78 o
   1  13   0       25.86       58.09      5.21 o
   2  13   0       29.47       31.65      5.16 o
   3  13   0      322.23      326.89     12.36 o
   4  13   0       11.50       10.44      7.91 o
   5  13   0        0.41       -4.36      8.27 o
   0  14   0     2095.32     2705.03     86.79 o
   1  14   0      611.43      778.36     21.71 o
   2  14   0      522.12      491.02     26.81 o
   3  14   0      350.59      372.31     13.63 o
   4  14   0        2.11       -0.77      7.45 o
   5  14   0        6.12        2.79      9.16 o
   1  15   0      525.94      652.96     18.42 o
   2  15   0        0.19        5.64      4.30 o
   3  15   0       89.67      113.32     10.50 o
   4  15   0       14.06       18.76      9.84 o
   0  16   0      595.12      576.48     21.58 o
   1  16   0     1095.69     1201.89     42.89 o
   2  16   0       67.70       53.23      6.99 o
   3  16   0       24.97       35.84      7.66 o
   4  16   0       39.37       44.39     11.28 o
   1  17   0       87.13      111.24      8.24 o
   2  17   0      986.14      881.07     35.12 o
   3  17   0       38.12       51.16      7.11 o
   4  17   0        0.10       -2.94      8.63 o
   0  18   0      441.17      317.92     23.11 o
   1  18   0      117.38      137.72     10.00 o
   2  18   0       80.31       86.09      8.10 o
   3  18   0       19.16       14.60      6.38 o
   4  18   0       22.59        3.62     10.16 o
   1  19   0        3.57       -4.49      5.15 o
   2  19   0      273.52      290.55     15.61 o
   3  19   0       23.13       24.83      7.28 o
   4  19   0        2.66       -1.51      9.92 o
   0  20   0      390.15      387.28     35.36 o
   1  20   0       22.30       27.31      8.36 o
   2  20   0        1.15        1.96      5.46 o
   3  20   0        0.25       -0.59      5.75 o
   4  20   0        5.21       11.09     11.01 o
   1  21   0        2.20        6.01      6.92 o
   2  21   0       61.98       39.59      8.59 o
   3  21   0       15.28       32.42      8.70 o
   0  22   0        0.71        6.74      9.96 o
   1  22   0        0.01       -6.83      6.05 o
   2  22   0       12.17        9.15      7.03 o
   3  22   0       33.96       38.89      9.50 o
   1  23   0       22.88       38.22     10.73 o
   2  23   0       65.06       60.94     11.57 o
   3  23   0        3.21       10.80      8.75 o
   0  24   0      292.59      392.72     56.10 o
   1  24   0       32.04       17.45      9.59 o
   2  24   0       20.82       34.79     10.14 o
   1  25   0        0.73        3.58      9.13 o
   2  25   0       15.89       22.57      9.98 o
   0  26   0      150.98      148.65     23.16 o
   1  26   0        8.12        8.15     12.15 o
   2  26   0       24.68       20.40     11.24 o
   1  27   0       30.03       23.05     14.53 o
  -5   0   1        5.49      -20.38     18.16 o
  -3   0   1      122.49      163.26     25.60 o
  -1   0   1     4632.22     2733.29     33.47 o
   1   0   1     1533.88     1380.62     32.97 o
   3   0   1        2.00        7.37     12.01 o
   5   0   1        4.44       -5.01     20.02 o
  -5   1   1        1.33       18.92     16.18 o
  -4   1   1       75.82       26.20     12.84 o
  -3   1   1      583.17      651.52     35.29 o
  -2   1   1      439.06      537.06     20.25 o
  -1   1   1     2051.79     1431.79     89.03 o
   1   1   1     2968.60     2355.70    258.89 o
   2   1   1       27.84       22.23      5.77 o
   3   1   1      366.69      421.50     24.37 o
   4   1   1      306.85      315.03     25.91 o
   5   1   1       13.48       10.63     16.18 o
  -5   2   1        8.19       23.70     17.17 o
  -4   2   1        1.01       -2.05      5.05 o
  -3   2   1      194.96      287.34     12.72 o
  -2   2   1        3.48        0.83      1.66 o
  -1   2   1     1575.56      996.58     36.61 o
   1   2   1      669.26      642.64     25.02 o
   2   2   1      592.39      441.70     16.12 o
   3   2   1      691.33      723.89     25.05 o
   4   2   1        0.03        2.24     10.56 o
   5   2   1       17.90        4.34     14.94 o
  -5   3   1        0.83       -8.04     10.02 o
  -4   3   1      105.02      116.18     14.40 o
  -3   3   1        5.29        7.35      2.74 o
  -2   3   1      165.16      173.22      6.57 o
  -1   3   1     9179.84     8195.66    323.23 o
   1   3   1    33555.11    30346.88    543.50 o
   2   3   1      344.82      430.99     12.86 o
   3   3   1      110.97       90.78     12.31 o
   4   3   1        1.71        6.71      6.08 o
   5   3   1        6.17       11.97     16.35 o
  -5   4   1        2.53        3.08      8.24 o
  -4   4   1       12.41       13.18      6.58 o
  -3   4   1      331.82      308.61      8.85 o
  -2   4   1        6.83        2.04      1.92 o
  -1   4   1     4119.38     3933.64    152.19 o
   0   4   1     3611.05     2139.58    242.75 o
   1   4   1    30117.23    29049.08    798.95 o
   2   4   1     1594.06     1374.92     39.40 o
   3   4   1       10.09       14.48      4.29 o
   4   4   1        0.79        3.52      4.12 o
   5   4   1       10.52       -2.09      7.78 o
  -5   5   1        0.17       -3.17      8.37 o
  -4   5   1       35.49       59.80      6.78 o
  -3   5   1      121.70       96.57      5.46 o
  -2   5   1      206.14      214.27     10.69 o
  -1   5   1     1692.23     1442.01     50.68 o
   0   5   1     9857.83     9782.90    511.08 o
   1   5   1     2011.02     2097.60     77.79 o
   2   5   1     2215.29     2080.61     53.00 o
   3   5   1        0.05       10.02      3.25 o
   4   5   1        9.08       14.83      5.09 o
   5   5   1       76.39       71.55     11.68 o
  -5   6   1        2.87       -2.69      6.71 o
  -4   6   1        0.90       -4.91      4.16 o
  -3   6   1       15.35        8.27      3.34 o
  -2   6   1       59.54       66.40      3.97 o
  -1   6   1     1059.96     1006.27     41.99 o
   0   6   1     2371.14     2346.34    112.89 o
   1   6   1      984.30      840.24     31.99 o
   2   6   1      311.34      402.14      8.75 o
   3   6   1      174.69      204.02      7.27 o
   4   6   1       81.01      142.53     10.87 o
   5   6   1       39.66       28.79     10.68 o
  -5   7   1        1.10        3.67      7.63 o
  -4   7   1        0.27        2.02      5.47 o
  -3   7   1       50.26       73.21      8.01 o
  -2   7   1     1505.53     1599.08     53.28 o
  -1   7   1      783.15      849.44     30.74 o
   0   7   1     2614.82     2595.00     95.26 o
   1   7   1      777.28      779.58     37.72 o
   2   7   1     4620.64     4035.92     98.57 o
   3   7   1        1.49       -0.71      3.30 o
   4   7   1       35.43       37.45      5.74 o
   5   7   1        9.19        2.03      6.37 o
  -5   8   1        8.97       14.97      7.79 o
  -4   8   1       62.40       73.64     11.91 o
  -3   8   1        0.07        4.19      4.52 o
  -2   8   1      610.06      564.50     17.52 o
  -1   8   1     1293.92     1269.76     56.73 o
   0   8   1       86.76       82.60      4.73 o
   1   8   1      446.74      355.70     12.48 o
   2   8   1       35.00       18.17      4.02 o
   3   8   1      363.66      337.02     13.35 o
   4   8   1       43.93       52.71      6.62 o
   5   8   1       25.22       27.33      8.25 o
  -5   9   1       28.32       25.11      8.88 o
  -4   9   1      258.00      316.00     19.27 o
  -3   9   1        0.31       -0.99      4.90 o
  -2   9   1      368.64      396.38     13.79 o
  -1   9   1      535.71      525.15     22.42 o
   0   9   1       48.44       49.82      3.57 o
   1   9   1     3713.34     3848.15    166.14 o
   2   9   1     2952.52     3068.65     83.41 o
   3   9   1        4.49        5.18      5.41 o
   4   9   1        2.38        5.98      5.24 o
   5   9   1        0.78        0.37      6.97 o
  -5  10   1        6.32        8.83      7.85 o
  -4  10   1       43.55       43.42      8.66 o
  -3  10   1        3.53        4.60      5.51 o
  -2  10   1      168.70      143.19      7.12 o
  -1  10   1        0.54        1.93      2.67 o
   0  10   1        2.01        6.29      2.27 o
   1  10   1        0.39        1.11      3.40 o
   2  10   1      960.99      870.16     26.63 o
   3  10   1       10.39       13.76      6.01 o
   4  10   1        0.00        0.69      5.26 o
   5  10   1        8.78       12.80      8.49 o
  -5  11   1        0.59       -4.09      7.64 o
  -4  11   1      104.55       98.83     14.16 o
  -3  11   1       24.54       18.33      4.85 o
  -2  11   1      745.79      836.17     22.90 o
  -1  11   1      561.98      669.19     25.95 o
   0  11   1      618.39      754.23     25.01 o
   1  11   1      194.17      215.20      9.39 o
   2  11   1      282.28      318.47     10.88 o
   3  11   1      103.08      131.03     12.56 o
   4  11   1      122.13      107.89     10.10 o
   5  11   1        0.23        5.41      7.63 o
  -5  12   1        2.13        2.24      8.12 o
  -4  12   1       13.01        4.55      8.08 o
  -3  12   1       28.93       33.39      6.58 o
  -2  12   1      143.32       89.61      6.54 o
  -1  12   1      187.41      248.10      8.51 o
   0  12   1        2.16       12.45      3.55 o
   1  12   1       22.47       18.77      4.02 o
   2  12   1      614.34      604.03     23.95 o
   3  12   1       32.09       16.17      7.87 o
   4  12   1      158.36      157.11     11.75 o
   5  12   1        0.03        3.45      8.23 o
  -5  13   1        0.10        3.17      8.81 o
  -4  13   1      110.25      123.82     13.16 o
  -3  13   1      222.93      251.62     16.21 o
  -2  13   1       91.76       73.53      6.50 o
  -1  13   1      444.32      394.08     15.52 o
   0  13   1      190.52      137.31      7.04 o
   1  13   1      276.64      240.58      9.17 o
   2  13   1      605.16      606.98     27.95 o
   3  13   1        6.94        5.79      5.57 o
   4  13   1       10.89       10.90      7.28 o
   5  13   1        1.55        1.27      8.61 o
  -5  14   1        0.01       -1.29      9.27 o
  -4  14   1      124.56      124.84     13.81 o
  -3  14   1      109.70      129.78     10.32 o
  -2  14   1       79.86       84.12      7.07 o
  -1  14   1        4.55        2.32      3.08 o
   0  14   1     1288.78     1366.23     37.33 o
   1  14   1       13.32        3.26      3.63 o
   2  14   1       29.49       23.26      5.35 o
   3  14   1       28.05       19.80      5.99 o
   4  14   1      155.11      155.35     14.50 o
   5  14   1        0.01       -9.08      8.60 o
  -4  15   1        1.33        8.51      8.81 o
  -3  15   1      133.79      187.37     15.45 o
  -2  15   1       85.95       68.67      7.04 o
  -1  15   1       22.02       14.75      4.20 o
   0  15   1      327.45      423.62     11.44 o
   1  15   1        6.93        3.53      3.93 o
   2  15   1       12.61        8.40      5.05 o
   3  15   1      611.74      619.19     18.84 o
   4  15   1        0.01       -5.79      8.04 o
  -4  16   1       91.47       96.41     13.28 o
  -3  16   1        2.37       -3.71      4.63 o
  -2  16   1       14.93        6.69      5.24 o
  -1  16   1      128.74      148.53      8.65 o
   0  16   1       96.19      118.62      7.64 o
   1  16   1      690.38      772.52     23.20 o
   2  16   1      536.25      657.52     30.95 o
   3  16   1      301.67      284.83     14.20 o
   4  16   1        8.44        9.99      8.90 o
  -4  17   1        0.44       -5.39      8.38 o
  -3  17   1        0.59        0.52      5.11 o
  -2  17   1      665.82      757.23     35.79 o
  -1  17   1       38.51       46.86      6.21 o
   0  17   1        0.86        0.81      4.27 o
   1  17   1       10.18       12.49      4.69 o
   2  17   1        0.36       -1.90      4.54 o
   3  17   1       97.21      105.19      8.61 o
   4  17   1        0.79        7.69      9.63 o
  -4  18   1        0.00        3.65     10.34 o
  -3  18   1        4.33       -0.58      5.59 o
  -2  18   1      110.55      141.08     10.96 o
  -1  18   1      129.74      146.00      9.33 o
   0  18   1      122.31      121.81     11.37 o
   1  18   1      376.38      439.62     15.50 o
   2  18   1        2.44       -0.12      4.52 o
   3  18   1      108.85       98.71      8.76 o
   4  18   1       11.53       20.36     10.66 o
  -4  19   1        1.39       -2.41     10.31 o
  -3  19   1        1.61       -3.00      5.74 o
  -2  19   1       52.73       61.41      8.80 o
  -1  19   1       34.89       28.94      7.66 o
   0  19   1       31.76       14.34      6.68 o
   1  19   1        1.14        2.05      5.06 o
   2  19   1       28.59       30.19      6.18 o
   3  19   1        2.61        6.74      5.85 o
   4  19   1        0.80        0.41      9.93 o
  -4  20   1        0.08      -10.69      9.76 o
  -3  20   1       14.02       19.82      7.02 o
  -2  20   1       71.65      112.12     11.09 o
  -1  20   1       91.93       72.41     10.92 o
   0  20   1      166.90      166.40     13.81 o
   1  20   1        4.15       -5.74      5.71 o
   2  20   1       12.04       22.31      6.06 o
   3  20   1       38.33       37.76      8.09 o
   4  20   1       17.05       15.76     11.16 o
  -3  21   1       36.89       37.16      9.07 o
  -2  21   1       24.86       21.39      7.47 o
  -1  21   1      168.35      173.41     14.79 o
   0  21   1       77.75       54.30      9.79 o
   1  21   1        0.06       -6.72      5.90 o
   2  21   1        1.20        0.30      5.10 o
   3  21   1       44.31       37.86      8.36 o
  -3  22   1        6.62        6.81      8.05 o
  -2  22   1        2.01        4.96      6.71 o
  -1  22   1        4.17        0.24      7.08 o
   0  22   1        0.37       -3.59      6.73 o
   1  22   1        7.00        3.97      7.22 o
   2  22   1        6.93       11.69      7.07 o
   3  22   1        7.29       15.46      8.09 o
  -3  23   1        3.59        4.69      8.75 o
  -2  23   1      171.28      191.18     16.46 o
  -1  23   1       39.44       46.75     16.05 o
   0  23   1        0.03       -2.85      6.81 o
   1  23   1      102.25       96.18     14.44 o
   2  23   1       26.82       24.51      9.36 o
   3  23   1        9.41       10.10      8.22 o
  -2  24   1        4.33        4.31      7.71 o
  -1  24   1      139.80      138.13     16.98 o
   0  24   1       42.42       36.70     10.19 o
   1  24   1       21.93       36.91     10.71 o
   2  24   1        0.07        2.82      7.34 o
  -2  25   1        0.12       -4.97      8.36 o
  -1  25   1       22.25       23.37     10.79 o
   0  25   1        3.81        4.63      8.22 o
   1  25   1        7.56       11.83     16.13 o
   2  25   1        0.14        3.49      8.05 o
  -2  26   1        8.31       15.80     10.75 o
  -1  26   1       16.83       20.02     10.79 o
   0  26   1        0.37       -2.64      8.11 o
   1  26   1        8.31        7.64     11.68 o
   2  26   1        3.49        7.80     10.10 o
  -1  27   1        9.77       19.11     13.73 o
   0  27   1        0.02        4.72      8.94 o
   1  27   1        4.66        3.04     12.33 o
  -4   0   2        4.82       -2.52      5.38 o
  -2   0   2       25.18       31.52      3.63 o
   2   0   2      160.37       93.17     10.99 o
   4   0   2       13.64       36.33     20.02 o
  -5   1   2        0.18       -4.95      7.08 o
  -4   1   2        3.70        2.35      3.94 o
  -3   1   2        4.12       16.85      3.26 o
  -2   1   2       11.75        9.68      1.99 o
  -1   1   2       41.80       35.29      2.67 o
   1   1   2      137.99      206.27      7.75 o
   2   1   2       58.81       50.62      7.31 o
   3   1   2       14.08       -0.50      5.99 o
   4   1   2      239.80      334.64     26.51 o
   5   1   2       10.27        3.05     15.64 o
  -5   2   2        1.50        4.06      8.00 o
  -4   2   2       17.73       18.85      5.11 o
  -3   2   2      506.20      347.18     10.22 o
  -2   2   2       45.07       39.00      2.84 o
  -1   2   2     1785.37     1817.45     48.34 o
   1   2   2    35836.71    32221.70    659.37 o
   2   2   2     1547.71     1227.76     25.80 o
   3   2   2      191.41      205.59     15.71 o
   4   2   2       22.54       18.56     11.78 o
   5   2   2       13.30       21.65     17.34 o
  -5   3   2       27.48       20.75      6.93 o
  -4   3   2       10.34        8.60      4.71 o
  -3   3   2      123.22       75.16      5.33 o
  -2   3   2     1580.49     1644.85     47.27 o
  -1   3   2     1999.41     1686.91     58.78 o
   0   3   2       83.05       33.90      5.08 o
   1   3   2     4553.16     4028.70     63.22 o
   2   3   2        6.39        0.68      2.35 o
   3   3   2      319.05      340.53      9.67 o
   4   3   2       49.43       50.06     14.73 o
   5   3   2       28.44       23.01     17.49 o
  -5   4   2        0.02       -1.21      6.02 o
  -4   4   2        2.72        6.70      4.79 o
  -3   4   2      333.29      227.81      7.40 o
  -2   4   2      234.11      175.81      5.81 o
  -1   4   2     2477.24     2557.83    108.52 o
   0   4   2     2693.73     2900.77    135.91 o
   1   4   2     6419.03     6491.11     91.58 o
   2   4   2       47.06       46.94      3.30 o
   3   4   2        5.63        0.03      3.20 o
   4   4   2       21.28       14.45      6.24 o
   5   4   2       17.90       26.96     18.13 o
  -5   5   2       12.09       -4.96      6.39 o
  -4   5   2        3.86        2.62      4.56 o
  -3   5   2      334.75      278.20      8.27 o
  -2   5   2     1022.02     1051.01     27.00 o
  -1   5   2     3672.34     3477.01    145.35 o
   0   5   2     2478.29     2185.22    108.76 o
   1   5   2     5014.23     4872.03    186.80 o
   2   5   2      896.89      920.17     22.95 o
   3   5   2       75.74      142.63      5.91 o
   4   5   2       41.70       28.87      6.94 o
   5   5   2        2.64        4.38      7.96 o
  -5   6   2       68.07       71.67     10.29 o
  -4   6   2       58.71       75.56      8.30 o
  -3   6   2        3.31        3.88      3.65 o
  -2   6   2     2280.68     2495.35     65.72 o
  -1   6   2      801.73      925.16     38.00 o
   0   6   2      469.16      479.05     22.05 o
   1   6   2     1328.59     1147.54     38.80 o
   2   6   2      440.08      539.33     10.04 o
   3   6   2        7.44       -1.28      2.63 o
   4   6   2        0.19        3.18      4.58 o
   5   6   2        1.12        4.60      9.48 o
  -5   7   2       20.68       28.96      9.37 o
  -4   7   2        3.91        4.15      5.41 o
  -3   7   2      146.68      219.84     13.90 o
  -2   7   2      793.86      723.89     14.68 o
  -1   7   2      357.15      431.71     21.61 o
   0   7   2     1060.39      945.33     29.96 o
   1   7   2     3908.04     3671.01    144.53 o
   2   7   2       30.42       40.96      5.07 o
   3   7   2      130.20      185.76      8.20 o
   4   7   2       76.51      102.46      9.20 o
   5   7   2        1.54       -0.03      8.04 o
  -5   8   2       19.52       12.69      8.67 o
  -4   8   2       26.69       21.10      7.09 o
  -3   8   2      408.69      358.98     14.44 o
  -2   8   2     1212.45     1229.34     28.52 o
  -1   8   2     1030.34      895.53     35.94 o
   0   8   2      276.08      260.85     10.01 o
   1   8   2     2222.59     2106.21    101.81 o
   2   8   2      108.82       93.57      7.01 o
   3   8   2       29.52       28.55      5.66 o
   4   8   2        9.32        7.39      5.34 o
   5   8   2        2.48       -4.61      6.49 o
  -5   9   2        1.89       -2.45      7.22 o
  -4   9   2        0.28        3.79      6.36 o
  -3   9   2       49.85       70.79      8.19 o
  -2   9   2      455.32      324.54     11.49 o
  -1   9   2     4116.91     4111.18    187.30 o
   0   9   2      415.16      514.34     17.41 o
   1   9   2     2910.96     2833.92    144.35 o
   2   9   2     2105.97     1975.12     44.41 o
   3   9   2       74.42       61.50      7.91 o
   4   9   2        1.36       -1.74      5.48 o
   5   9   2       11.67        9.27      7.34 o
  -5  10   2       10.40        9.52      8.20 o
  -4  10   2        9.81        4.71      6.94 o
  -3  10   2        7.90        5.17      5.55 o
  -2  10   2      494.96      511.72     19.64 o
  -1  10   2       23.01       31.87      3.95 o
   0  10   2       25.40       45.09      3.95 o
   1  10   2      465.45      465.15     34.21 o
   2  10   2      439.73      462.37     16.17 o
   3  10   2      577.55      485.58     24.47 o
   4  10   2       68.92       69.24      9.56 o
   5  10   2        6.27        0.97      7.58 o
  -5  11   2        0.13        3.49      8.35 o
  -4  11   2      112.93      115.85     11.97 o
  -3  11   2       42.38       33.82      5.68 o
  -2  11   2        5.37       13.30      4.29 o
  -1  11   2     3132.36     3401.60    118.80 o
   0  11   2      630.84      623.52     24.55 o
   1  11   2      824.15      703.90     28.44 o
   2  11   2      267.85      250.73     12.22 o
   3  11   2      138.86      121.82     10.93 o
   4  11   2        0.43        2.14      6.78 o
   5  11   2        0.01        4.64      7.44 o
  -5  12   2        1.46        3.75      8.65 o
  -4  12   2       12.81       12.01      7.98 o
  -3  12   2        6.61       13.74      5.57 o
  -2  12   2       33.64       57.37      6.29 o
  -1  12   2      203.51      275.27      8.69 o
   0  12   2      342.30      325.15     12.43 o
   1  12   2      929.71      894.52     38.13 o
   2  12   2        8.54        2.45      3.85 o
   3  12   2      241.31      298.39     15.84 o
   4  12   2       31.94       30.15      8.97 o
   5  12   2        0.01        1.67      8.04 o
  -5  13   2        6.86        4.73      8.98 o
  -4  13   2        4.44        5.17      7.67 o
  -3  13   2       40.99       42.98      7.17 o
  -2  13   2       58.52       73.67      9.34 o
  -1  13   2       70.50       67.69      5.47 o
   0  13   2        7.92       14.09      3.53 o
   1  13   2      189.37      312.41     11.73 o
   2  13   2      190.22      168.17     11.10 o
   3  13   2       16.66       19.37      5.99 o
   4  13   2       95.65      128.59     11.76 o
   5  13   2        0.00        0.38      8.48 o
  -5  14   2        4.58        5.83      9.19 o
  -4  14   2        1.70        2.52      7.78 o
  -3  14   2      126.25      106.55      9.74 o
  -2  14   2        0.09        1.45      4.04 o
  -1  14   2      169.80      183.07      9.96 o
   0  14   2     1496.01     1369.01     46.99 o
   1  14   2      193.04      225.06     10.03 o
   2  14   2      529.42      601.27     28.34 o
   3  14   2      328.74      289.70     14.78 o
   4  14   2       51.58       52.47      9.36 o
  -4  15   2        0.70        4.16      8.54 o
  -3  15   2        9.36       -1.98      4.37 o
  -2  15   2      136.43      169.48     12.74 o
  -1  15   2      206.02      273.33     10.44 o
   0  15   2      230.02      271.24     11.99 o
   1  15   2      229.87      192.76     12.12 o
   2  15   2        2.68        4.49      4.64 o
   3  15   2      193.02      242.96     16.60 o
   4  15   2       17.18       10.84      8.23 o
  -4  16   2       15.50        2.37      8.60 o
  -3  16   2        2.35        5.27      5.38 o
  -2  16   2      381.75      388.20     16.22 o
  -1  16   2      190.06      121.79      8.09 o
   0  16   2        2.02       -1.62      3.64 o
   1  16   2       80.67       86.65      7.85 o
   2  16   2      664.99      733.77     45.72 o
   3  16   2        1.75       -3.69      6.21 o
   4  16   2        0.18        7.79      7.72 o
  -4  17   2        6.32       -5.58      8.47 o
  -3  17   2        1.45       -2.03      5.18 o
  -2  17   2      141.73      125.39     10.18 o
  -1  17   2       34.14       34.36      5.80 o
   0  17   2      371.72      430.09     15.14 o
   1  17   2      486.71      476.01     24.26 o
   2  17   2       50.88       79.91      8.84 o
   3  17   2       87.23       85.04      9.74 o
   4  17   2        0.95       -1.30      7.79 o
  -4  18   2        0.31       -3.21      9.45 o
  -3  18   2        0.09        3.64      5.80 o
  -2  18   2      691.96      677.97     35.05 o
  -1  18   2        0.15        1.82      4.64 o
   0  18   2       26.60       14.20      5.67 o
   1  18   2       11.29        3.47      5.03 o
   2  18   2      187.79      212.82     11.73 o
   3  18   2       36.08       28.26      6.27 o
   4  18   2       20.54       14.48     10.66 o
  -4  19   2        1.89        2.89     10.44 o
  -3  19   2       36.60       37.11      7.91 o
  -2  19   2      106.31      128.32     12.20 o
  -1  19   2      856.75      858.30     26.62 o
   0  19   2        1.85       -1.60      5.47 o
   1  19   2        0.27       -6.51      4.34 o
   2  19   2       42.43       44.25      6.78 o
   3  19   2       36.16       34.46      7.15 o
   4  19   2        0.03        3.80     10.05 o
  -4  20   2       12.02        8.08     12.27 o
  -3  20   2        3.42        3.58      6.92 o
  -2  20   2       30.27       36.22      8.78 o
  -1  20   2        0.75        1.29      6.44 o
   0  20   2       35.31       34.42      8.62 o
   1  20   2       93.13       91.10     11.45 o
   2  20   2       38.61       35.07      7.09 o
   3  20   2        2.81        1.64      5.98 o
   4  20   2        6.42       -0.19     10.45 o
  -3  21   2        3.06       -1.71      7.24 o
  -2  21   2        5.70        4.33      6.80 o
  -1  21   2       98.26       98.90     12.36 o
   0  21   2       22.43       11.84      7.35 o
   1  21   2        1.45       -3.05      5.95 o
   2  21   2        8.87       -1.26      5.28 o
   3  21   2        0.07        1.23      6.02 o
  -3  22   2        0.30       -7.12      7.35 o
  -2  22   2        4.11       -0.44      7.44 o
  -1  22   2       10.64        1.48      7.68 o
   0  22   2        1.01       -2.52      6.76 o
   1  22   2       55.16       59.91     10.66 o
   2  22   2        0.30        1.09      5.70 o
   3  22   2       22.21       29.95      7.85 o
  -3  23   2        0.43       -2.90      7.75 o
  -2  23   2       33.82       25.73     10.46 o
  -1  23   2        6.06        7.03      8.37 o
   0  23   2       47.29       32.96      9.44 o
   1  23   2       18.86       32.58     10.53 o
   2  23   2       10.94        5.65      7.40 o
   3  23   2       16.75       17.26      8.68 o
  -2  24   2       23.27       29.88     11.30 o
  -1  24   2        5.52        0.23      8.57 o
   0  24   2        2.43       -2.82      7.53 o
   1  24   2       24.61       17.82     11.55 o
   2  24   2        1.72       -0.52      7.48 o
  -2  25   2       10.23       15.34     12.08 o
  -1  25   2       16.71        3.65      8.90 o
   0  25   2        7.69        2.32      8.04 o
   1  25   2        0.40        2.36     10.00 o
   2  25   2        0.44        4.03      8.08 o
  -2  26   2       14.17       19.40     12.84 o
  -1  26   2       19.64       27.82     11.73 o
   0  26   2       35.82       22.05     10.10 o
   1  26   2        5.64        1.10     10.70 o
   2  26   2        1.05       12.21      9.63 o
  -1  27   2       11.51        8.63     10.22 o
   0  27   2        5.30        2.43      8.71 o
   1  27   2       38.67       49.90     17.00 o
  -5   0   3       22.04       31.37     18.81 o
  -3   0   3       26.38       14.95      4.90 o
  -1   0   3    14202.50    12692.35    146.82 o
   1   0   3        8.56       10.39      2.91 o
   3   0   3      351.84      301.93     30.11 o
   5   0   3        3.64       -5.29     21.95 o
  -5   1   3        0.33        1.04      6.17 o
  -4   1   3        1.78        6.30      5.78 o
  -3   1   3        0.13       17.26      3.56 o
  -2   1   3       39.44       49.85      4.58 o
  -1   1   3      225.75      244.25      7.88 o
   0   1   3     1422.05        1.48      1.35 o
   1   1   3    17261.19    16012.96    299.58 o
   2   1   3      127.37      141.36     10.51 o
   3   1   3       78.33       96.45     12.01 o
   4   1   3        5.85       17.45     12.52 o
   5   1   3        0.62        1.35     15.06 o
  -5   2   3        2.37        0.48      6.28 o
  -4   2   3        0.68        1.04      4.56 o
  -3   2   3      419.33      541.95     15.42 o
  -2   2   3       17.22       17.24      2.52 o
  -1   2   3    10899.33     9969.60    200.74 o
   1   2   3     3163.43     3134.90     48.09 o
   2   2   3       66.60       77.41      6.33 o
   3   2   3      593.01      514.22     21.76 o
   4   2   3        9.87       -5.80      9.78 o
   5   2   3       34.61       24.46     17.34 o
  -5   3   3        5.52        6.79      6.57 o
  -4   3   3       19.85        8.58      5.02 o
  -3   3   3      654.22      946.93     22.12 o
  -2   3   3       22.14       23.08      3.01 o
  -1   3   3        8.39       12.97      1.91 o
   0   3   3    10780.89     8286.91    648.55 o
   1   3   3    16855.30    16276.29    376.28 o
   2   3   3      736.75      702.56     11.96 o
   3   3   3       31.67       43.34      5.89 o
   4   3   3       28.27       42.02     12.07 o
   5   3   3       22.45       15.54     21.45 o
  -5   4   3        1.09       -3.13      6.09 o
  -4   4   3       19.80       31.12      6.30 o
  -3   4   3       74.85       60.19      5.04 o
  -2   4   3     1933.50     2137.81     44.43 o
  -1   4   3     3512.05     3101.49     84.85 o
   0   4   3     3834.24     3711.06    155.83 o
   1   4   3     8746.94     8264.53    152.73 o
   2   4   3      327.55      216.17      7.00 o
   3   4   3       18.73       21.02      4.31 o
   4   4   3       42.68       43.58      7.30 o
   5   4   3       17.55       21.26     17.42 o
  -5   5   3        2.24        5.66      7.31 o
  -4   5   3       64.98       53.13      7.62 o
  -3   5   3        7.01       14.07      4.02 o
  -2   5   3       79.28       98.14      5.18 o
  -1   5   3     2624.01     2517.05     84.97 o
   0   5   3     3688.51     3560.57    156.23 o
   1   5   3    11770.72    11340.77    222.63 o
   2   5   3      626.95      699.87     10.72 o
   3   5   3      121.77       31.58      3.70 o
   4   5   3        3.87        6.44      5.94 o
   5   5   3       26.58       30.45      9.63 o
  -5   6   3      111.88      138.10     13.17 o
  -4   6   3        0.01       -1.39      4.96 o
  -3   6   3      146.21      114.62      7.46 o
  -2   6   3     2554.84     2669.03     84.74 o
  -1   6   3      140.71      168.81      5.99 o
   0   6   3     3223.67     3369.92    171.45 o
   1   6   3     1285.22     1323.24     49.17 o
   2   6   3      212.21      240.95      7.50 o
   3   6   3      411.17      343.28     10.78 o
   4   6   3      179.28      153.53      9.59 o
   5   6   3      110.53       98.44     13.22 o
  -5   7   3        4.71        2.87      7.40 o
  -4   7   3        1.91        5.49      5.73 o
  -3   7   3      158.85      195.83     11.14 o
  -2   7   3      434.67      394.85      8.75 o
  -1   7   3      811.26      899.76     37.51 o
   0   7   3     1980.70     1980.31     56.18 o
   1   7   3     1689.88     1621.74     57.66 o
   2   7   3     1481.61     1753.75     39.51 o
   3   7   3       46.02       63.27      6.71 o
   4   7   3       22.94       18.85      5.71 o
   5   7   3       11.36        8.30      7.16 o
  -5   8   3        2.33        1.56      8.28 o
  -4   8   3        8.22        3.73      5.94 o
  -3   8   3      378.24      291.86     14.39 o
  -2   8   3        0.03        8.39      3.00 o
  -1   8   3        9.53        8.27      2.78 o
   0   8   3       56.17       35.43      3.06 o
   1   8   3     1199.12     1278.75     59.26 o
   2   8   3       66.60       65.93      5.15 o
   3   8   3        0.00        2.48      4.06 o
   4   8   3        6.94        9.20      5.51 o
   5   8   3        0.17       -7.59      5.33 o
  -5   9   3        0.24       -4.29      7.37 o
  -4   9   3      268.53      362.10     41.42 o
  -3   9   3       11.20       25.52      6.66 o
  -2   9   3      184.76      204.30      8.65 o
  -1   9   3       16.77        7.88      3.03 o
   0   9   3      711.94      598.23     21.01 o
   1   9   3     1166.87     1306.85     35.73 o
   2   9   3       41.39       53.67      4.84 o
   3   9   3       34.21       26.73      5.82 o
   4   9   3        5.07        8.27      5.91 o
   5   9   3        8.51        0.75      6.11 o
  -5  10   3        3.50        6.54      7.98 o
  -4  10   3       82.08      110.15     11.54 o
  -3  10   3       73.56      122.07      8.26 o
  -2  10   3        0.30       -4.63      3.09 o
  -1  10   3     1000.98     1090.74     37.45 o
   0  10   3        5.75        5.19      2.48 o
   1  10   3     4249.36     4141.41    166.51 o
   2  10   3       75.68       96.48      6.54 o
   3  10   3       96.57       79.78     10.48 o
   4  10   3       67.34       70.33      9.68 o
   5  10   3       18.74       24.36      7.29 o
  -5  11   3        2.26       -5.55      7.61 o
  -4  11   3       86.16      115.99     12.18 o
  -3  11   3        2.00        1.49      4.54 o
  -2  11   3       69.26       87.58      6.98 o
  -1  11   3      795.46      737.75     28.09 o
   0  11   3     2050.06     2249.39     85.80 o
   1  11   3     1332.97     1298.44     52.78 o
   2  11   3       31.88       23.47      4.65 o
   3  11   3      596.68      544.53     23.72 o
   4  11   3      121.43      145.75     12.83 o
   5  11   3       20.15       14.89      8.70 o
  -5  12   3        0.55        1.30      8.53 o
  -4  12   3       10.81        8.90      8.02 o
  -3  12   3       42.11       39.80      6.87 o
  -2  12   3      423.21      531.26     22.29 o
  -1  12   3        1.14        1.12      2.90 o
   0  12   3      287.49      220.45      8.74 o
   1  12   3       18.05       14.20      3.66 o
   2  12   3      276.74      248.94     13.04 o
   3  12   3      596.50      575.26     23.49 o
   4  12   3       36.56       37.66     10.55 o
   5  12   3        0.04        3.09      8.05 o
  -5  13   3        6.23        6.28      9.51 o
  -4  13   3        1.56       -5.26      6.97 o
  -3  13   3      123.07      136.13     12.82 o
  -2  13   3       65.40       79.59      8.60 o
  -1  13   3      109.90       66.23      5.35 o
   0  13   3     1638.16     1918.34     54.48 o
   1  13   3      617.69      585.07     15.41 o
   2  13   3      362.49      402.27     21.75 o
   3  13   3       12.14       19.13      5.98 o
   4  13   3        0.17       -7.78      7.42 o
   5  13   3       11.46        7.29      9.12 o
  -4  14   3        0.07        9.53      8.51 o
  -3  14   3       19.60       13.47      4.90 o
  -2  14   3       19.60       22.32      5.34 o
  -1  14   3       13.93        7.37      3.72 o
   0  14   3       12.85       15.56      4.05 o
   1  14   3        0.04       15.54      4.54 o
   2  14   3       25.57       14.28      5.08 o
   3  14   3      215.59      242.78     13.65 o
   4  14   3        6.35        2.91      8.06 o
  -4  15   3       11.32       15.28      8.91 o
  -3  15   3       78.04       72.90      7.30 o
  -2  15   3        0.31       -4.49      3.87 o
  -1  15   3      125.32      109.50      7.49 o
   0  15   3        0.15       -1.68      2.98 o
   1  15   3       16.71       16.83      4.67 o
   2  15   3       45.62       33.91      5.71 o
   3  15   3        2.19        4.07      6.47 o
   4  15   3       28.69       20.47      9.87 o
  -4  16   3       39.70       29.27     10.38 o
  -3  16   3       14.15       15.46      5.89 o
  -2  16   3      216.16      181.23     11.30 o
  -1  16   3      185.19      186.61      9.49 o
   0  16   3      191.03      256.80     10.06 o
   1  16   3        3.03        0.90      4.01 o
   2  16   3        2.06       -3.50      4.34 o
   3  16   3       81.62       77.14     10.12 o
   4  16   3        3.41        4.44      7.53 o
  -4  17   3        5.78        3.28      9.19 o
  -3  17   3        8.86        7.97      5.62 o
  -2  17   3       13.21       17.30      6.14 o
  -1  17   3       41.02       54.77      7.36 o
   0  17   3       12.33        8.14      4.70 o
   1  17   3      101.72       90.70      9.11 o
   2  17   3        6.29        2.74      4.63 o
   3  17   3        6.05        6.07      7.04 o
   4  17   3        4.25        3.89      7.70 o
  -4  18   3        0.75        0.60      9.26 o
  -3  18   3        0.83       -4.40      5.60 o
  -2  18   3      169.74      183.54     13.59 o
  -1  18   3      127.91      107.17      9.43 o
   0  18   3      110.99      132.45     10.75 o
   1  18   3      105.70      106.89      9.81 o
   2  18   3       53.94       89.48      8.83 o
   3  18   3       24.33       26.40      6.63 o
   4  18   3       50.35       55.58     11.32 o
  -4  19   3        3.70        2.09     10.94 o
  -3  19   3        0.02       -0.44      6.25 o
  -2  19   3       88.13       84.08     10.87 o
  -1  19   3      391.65      469.53     20.34 o
   0  19   3      137.24      177.21     13.78 o
   1  19   3       89.91       64.26      8.90 o
   2  19   3       50.56       64.62      8.13 o
   3  19   3        7.94        5.26      5.82 o
   4  19   3       14.50       18.91      9.91 o
  -4  20   3        5.47        7.13      8.86 o
  -3  20   3       50.07       66.42     10.27 o
  -2  20   3       20.09       12.67      7.28 o
  -1  20   3      937.61     1049.06     46.07 o
   0  20   3        1.58        0.17      6.16 o
   1  20   3       16.63       14.30      7.53 o
   2  20   3        0.29        2.48      5.10 o
   3  20   3       55.08       58.82      8.44 o
  -3  21   3        4.78        2.48      6.97 o
  -2  21   3       11.44        7.38      6.83 o
  -1  21   3       19.87       19.50      8.07 o
   0  21   3       37.17       44.18      9.80 o
   1  21   3        1.12       -2.48      6.11 o
   2  21   3      146.68      140.22     10.58 o
   3  21   3        5.69       14.54      6.87 o
  -3  22   3       11.64       10.86      8.02 o
  -2  22   3        0.07        5.04      7.84 o
  -1  22   3      252.58      252.84     22.63 o
   0  22   3      115.85      102.85     12.95 o
   1  22   3       23.87       25.47      8.91 o
   2  22   3       26.43       37.98      7.60 o
   3  22   3       13.33       25.63      7.66 o
  -3  23   3        4.27        3.05      7.88 o
  -2  23   3       32.84       28.58     11.48 o
  -1  23   3        8.75        4.26      8.41 o
   0  23   3      141.41      160.46     15.27 o
   1  23   3       25.50        8.82     10.65 o
   2  23   3       43.45       27.39      9.60 o
   3  23   3       24.74       41.68      8.78 o
  -2  24   3        4.03       -5.39      8.74 o
  -1  24   3       93.73      108.20     15.90 o
   0  24   3       40.44       37.07     10.40 o
   1  24   3        1.54        2.35      9.75 o
   2  24   3        4.60        6.11      8.16 o
  -2  25   3        5.43        4.47     14.84 o
  -1  25   3        0.08       -2.63     10.04 o
   0  25   3        0.29       -6.00      7.61 o
   1  25   3       12.96       13.51     10.93 o
   2  25   3        0.17       -2.36      8.07 o
  -2  26   3        1.63       -0.55     10.54 o
  -1  26   3       13.44       11.98     10.27 o
   0  26   3        1.66        0.15      8.38 o
   1  26   3        2.83        2.27     10.70 o
  -1  27   3        0.46       -1.32      9.35 o
   0  27   3        8.41        4.34      8.62 o
   1  27   3        0.10       -4.22     10.91 o
  -4   0   4       59.21       50.67     18.27 o
  -2   0   4      522.90      669.31     15.41 o
   0   0   4    19512.82    14654.59    102.41 o
   2   0   4     1151.64     1007.28     29.56 o
   4   0   4       29.07       23.89     20.10 o
  -5   1   4        3.10        6.27      6.73 o
  -4   1   4       11.73        5.48      5.10 o
  -3   1   4     1464.56     1889.43     43.43 o
  -2   1   4      133.71      117.26      5.47 o
  -1   1   4     1043.27     1037.58     27.84 o
   0   1   4      343.95      291.47     12.94 o
   1   1   4     4856.61     5011.18     89.35 o
   2   1   4      467.59      596.59     17.56 o
   3   1   4      125.22      114.09     12.74 o
   4   1   4        5.71       -8.85      9.64 o
   5   1   4       25.73       17.76     16.68 o
  -5   2   4        3.23        3.84      6.51 o
  -4   2   4       13.59        6.79      5.23 o
  -3   2   4       22.42        2.46      4.41 o
  -2   2   4      211.97      196.05      7.40 o
  -1   2   4     1162.81     1180.15     20.11 o
   0   2   4     3415.50     3074.97    102.19 o
   1   2   4      109.00       91.93      5.26 o
   2   2   4      979.08      931.95     14.72 o
   3   2   4      182.76      154.16     14.24 o
   4   2   4      300.19      269.53     51.45 o
   5   2   4        6.16        7.15     15.98 o
  -5   3   4        1.70       -3.45      6.16 o
  -4   3   4        0.73        3.97      5.42 o
  -3   3   4      245.38      202.96      8.12 o
  -2   3   4       70.84       63.05      3.84 o
  -1   3   4      189.02      215.49      6.13 o
   0   3   4    16830.66    17119.90    444.37 o
   1   3   4    30908.19    30947.66    899.88 o
   2   3   4      117.31       68.88      3.90 o
   3   3   4       17.88       14.11      3.89 o
   4   3   4        1.72       -2.93      7.65 o
   5   3   4        1.27        6.78     15.56 o
  -5   4   4       12.68       21.00      8.37 o
  -4   4   4       17.34       22.23      6.31 o
  -3   4   4       37.32       56.87      5.66 o
  -2   4   4      753.07      823.21     23.18 o
  -1   4   4      437.48      285.46      7.15 o
   0   4   4     2798.93     3062.96    124.90 o
   1   4   4    12835.91    12420.13    213.41 o
   2   4   4      801.30      688.75     11.67 o
   3   4   4        9.94       36.12      4.02 o
   4   4   4       38.39       18.90      6.26 o
   5   4   4       17.93       13.64     17.03 o
  -5   5   4        2.82        7.25      7.95 o
  -4   5   4       27.43       17.79      6.81 o
  -3   5   4       20.25        9.90      4.54 o
  -2   5   4      397.30      347.23      7.68 o
  -1   5   4      270.97      272.71      7.02 o
   0   5   4     2169.84     2052.43     66.81 o
   1   5   4     2241.28     2229.43     52.52 o
   2   5   4     1511.42     1802.15     31.59 o
   3   5   4        2.22       -0.05      2.73 o
   4   5   4       39.95       26.23      7.10 o
   5   5   4       16.75        8.96      8.52 o
  -5   6   4        8.53        8.78      8.24 o
  -4   6   4       97.96       85.62      9.09 o
  -3   6   4       68.23       73.78      7.58 o
  -2   6   4       53.90       32.67      3.75 o
  -1   6   4     2293.42     2204.94     85.55 o
   0   6   4       13.87       20.92      2.72 o
   1   6   4       12.72       23.44      3.22 o
   2   6   4      665.40      634.14     18.73 o
   3   6   4       62.75      111.21      6.67 o
   4   6   4       23.50       23.17      5.84 o
   5   6   4        1.63        4.94      7.76 o
  -5   7   4        6.11        4.68      8.32 o
  -4   7   4       11.18        6.63      6.03 o
  -3   7   4        1.97        0.11      4.31 o
  -2   7   4      655.56      756.29     15.34 o
  -1   7   4        1.32       -2.12      2.36 o
   0   7   4       36.75       42.97      3.38 o
   1   7   4     1868.11     1992.10     75.14 o
   2   7   4     2494.54     2429.51     63.20 o
   3   7   4        1.93        8.88      3.82 o
   4   7   4       19.40       22.30      5.80 o
   5   7   4       45.48       51.17     10.57 o
  -5   8   4       50.92       58.12     11.50 o
  -4   8   4       11.62       22.35      7.24 o
  -3   8   4       19.45       15.05      5.64 o
  -2   8   4      244.40      242.01      8.41 o
  -1   8   4      598.19      698.55     33.76 o
   0   8   4      418.36      475.23     15.68 o
   1   8   4      756.47      765.71     34.48 o
   2   8   4       82.48       61.16      5.34 o
   3   8   4        7.10        9.12      4.61 o
   4   8   4        2.58        5.79      5.29 o
   5   8   4       12.36       16.42      7.23 o
  -5   9   4        0.81        1.93      8.90 o
  -4   9   4      144.79      151.04     12.55 o
  -3   9   4      258.46      224.50      9.82 o
  -2   9   4      347.16      445.68     12.83 o
  -1   9   4      970.92      914.96     27.61 o
   0   9   4       12.69       21.10      2.88 o
   1   9   4     5162.64     5514.55    244.01 o
   2   9   4        9.28        0.75      3.13 o
   3   9   4        1.22       -4.11      4.27 o
   4   9   4       75.31       77.77      8.86 o
   5   9   4        0.43        3.31      7.05 o
  -5  10   4        6.30        8.51      8.38 o
  -4  10   4        0.59       -3.15      6.53 o
  -3  10   4       71.55       87.23      7.38 o
  -2  10   4      379.76      420.58     18.49 o
  -1  10   4      268.48      236.14      6.90 o
   0  10   4      207.49      177.08      6.74 o
   1  10   4      782.84      839.99     24.43 o
   2  10   4       41.56       46.76      5.21 o
   3  10   4       18.26       18.15      6.22 o
   4  10   4      106.96      120.51     10.87 o
   5  10   4        3.82        6.47      7.51 o
  -5  11   4        1.40        6.17      8.44 o
  -4  11   4       74.85       63.90     10.54 o
  -3  11   4       86.62       78.35      7.83 o
  -2  11   4        1.45       -1.17      3.78 o
  -1  11   4     1017.40     1173.71     30.25 o
   0  11   4       39.72       57.22      4.79 o
   1  11   4      425.57      596.86     14.85 o
   2  11   4        0.01        0.12      3.49 o
   3  11   4        0.16        3.43      6.07 o
   4  11   4       43.77       39.83     11.03 o
   5  11   4        8.28        9.80      7.32 o
  -5  12   4        1.11       -0.13      8.48 o
  -4  12   4       25.22       26.19      9.32 o
  -3  12   4      782.28      770.94     20.29 o
  -2  12   4        2.19       -0.87      3.67 o
  -1  12   4      611.44      529.48     12.07 o
   0  12   4     1645.37     1756.77     61.42 o
   1  12   4        0.83        1.88      3.13 o
   2  12   4       84.24      103.15      8.23 o
   3  12   4        8.33       -5.69      6.21 o
   4  12   4       50.59       63.10     10.64 o
   5  12   4        0.05        2.74      7.07 o
  -5  13   4        1.25       -3.42      8.72 o
  -4  13   4       24.16       35.58      9.74 o
  -3  13   4        7.18       14.65      6.51 o
  -2  13   4      139.40      131.31     10.97 o
  -1  13   4      166.27      151.86      7.26 o
   0  13   4      762.76      920.78     24.88 o
   1  13   4       70.58       57.66      5.96 o
   2  13   4      435.98      400.20     20.51 o
   3  13   4      256.48      226.10     11.66 o
   4  13   4        0.71       -0.48      7.67 o
   5  13   4        1.13        0.99      7.43 o
  -4  14   4        5.97        6.33      8.42 o
  -3  14   4      116.84      129.61      8.67 o
  -2  14   4       41.64       23.91      5.51 o
  -1  14   4       78.53       87.16      6.59 o
   0  14   4       28.50       21.68      4.26 o
   1  14   4      256.25      243.12     10.45 o
   2  14   4      249.65      224.12     15.41 o
   3  14   4       65.52       65.01      8.92 o
   4  14   4        1.32       -1.44      7.82 o
  -4  15   4        1.59       -4.73      8.24 o
  -3  15   4       95.93      114.94      8.77 o
  -2  15   4      137.78      151.73     10.20 o
  -1  15   4       13.45        8.69      4.05 o
   0  15   4       10.24       -0.41      3.23 o
   1  15   4        0.05       -0.87      3.54 o
   2  15   4       31.87       48.09      6.37 o
   3  15   4       22.49       29.15      8.00 o
   4  15   4       27.89       27.18     10.63 o
  -4  16   4        0.17       -4.56      8.71 o
  -3  16   4       32.61       38.99      6.67 o
  -2  16   4      251.38      247.04     12.69 o
  -1  16   4       41.94       90.44      8.32 o
   0  16   4      263.08      222.18     11.75 o
   1  16   4       53.56       49.78      7.20 o
   2  16   4       14.65       12.40      5.08 o
   3  16   4       51.62       47.66      8.95 o
   4  16   4        7.54        9.70      9.15 o
  -4  17   4        2.64        3.60      9.05 o
  -3  17   4       23.89       22.76      6.69 o
  -2  17   4       47.97       56.50      9.20 o
  -1  17   4      192.97      186.68     11.02 o
   0  17   4       60.03       79.70      7.92 o
   1  17   4      247.50      281.60     13.69 o
   2  17   4       43.50       55.12      7.35 o
   3  17   4        5.44       -0.32      6.77 o
   4  17   4        4.54        4.72      9.20 o
  -4  18   4        0.31       -6.91      9.87 o
  -3  18   4       32.90       28.87      7.93 o
  -2  18   4       76.77       56.42     11.16 o
  -1  18   4      288.32      277.79     13.31 o
   0  18   4       37.85       57.21      8.89 o
   1  18   4       33.24       43.52      7.69 o
   2  18   4        8.42        5.25      5.24 o
   3  18   4       47.00       45.84     11.63 o
   4  18   4       19.89       29.27     10.81 o
  -4  19   4        0.03        5.87      8.05 o
  -3  19   4        2.65       11.05      7.36 o
  -2  19   4        6.70        3.30      6.56 o
  -1  19   4       39.40       57.70      9.92 o
   0  19   4      153.60      106.84     11.57 o
   1  19   4       34.48       11.82      5.98 o
   2  19   4       96.71       92.49     10.05 o
   3  19   4        0.12        2.05      5.74 o
   4  19   4        1.94        9.69      9.62 o
  -3  20   4       34.38       21.51      8.04 o
  -2  20   4        0.02       -2.04      6.45 o
  -1  20   4      521.56      532.97     22.68 o
   0  20   4        1.94       -0.52      6.16 o
   1  20   4       31.78       28.72      8.15 o
   2  20   4       22.78       21.69      6.84 o
   3  20   4        0.05        0.08      6.46 o
  -3  21   4        8.66       16.86      7.97 o
  -2  21   4       15.14        7.34      7.42 o
  -1  21   4        0.33        7.61     11.25 o
   0  21   4        0.77        0.29      6.94 o
   1  21   4       36.71       23.36      8.26 o
   2  21   4       39.78       45.31      8.85 o
   3  21   4        1.59        3.63      6.23 o
  -3  22   4       15.83       22.46      8.85 o
  -2  22   4       11.74       12.30      9.19 o
  -1  22   4        0.48       -1.08      7.68 o
   0  22   4        5.48        1.40      7.61 o
   1  22   4        0.92        8.23      7.29 o
   2  22   4       11.54       16.78      7.50 o
   3  22   4        0.52        1.51      6.57 o
  -3  23   4       19.75       21.91      9.21 o
  -2  23   4        3.06       -2.58      8.74 o
  -1  23   4      143.76      143.69     19.79 o
   0  23   4       78.33       69.60     12.02 o
   1  23   4        0.09       -0.27      9.46 o
   2  23   4       24.36       27.37      9.76 o
   3  23   4        1.43        0.15      6.83 o
  -2  24   4       23.48       31.50     11.64 o
  -1  24   4       91.16      106.52     16.56 o
   0  24   4       11.86       11.23      8.76 o
   1  24   4       14.65       10.12     12.98 o
   2  24   4        0.98        0.26      9.16 o
  -2  25   4       29.48       33.17     15.38 o
  -1  25   4        4.17        8.07      8.38 o
   0  25   4       36.35       18.70      9.69 o
   1  25   4       22.44       22.82     12.55 o
   2  25   4        6.25        9.01      8.60 o
  -1  26   4       52.79       47.70     13.02 o
   0  26   4       38.68       34.57     10.72 o
   1  26   4        0.22       -0.89     10.53 o
  -1  27   4        1.53       -2.36      9.57 o
   0  27   4       18.66       20.03     10.08 o
   1  27   4        3.83        2.58     10.74 o
  -5   0   5      203.69      207.05     20.37 o
  -3   0   5      949.43      855.80     25.37 o
  -1   0   5     7979.95     7351.82    177.92 o
   1   0   5     6257.76     5761.79    109.45 o
   3   0   5       25.99        8.15     13.30 o
   5   0   5        9.43       -0.43     19.88 o
  -5   1   5        8.01       11.63      7.68 o
  -4   1   5        0.05        7.59      5.30 o
  -3   1   5       85.71      107.67      6.59 o
  -2   1   5      604.69      606.31     15.36 o
  -1   1   5       65.34       69.90      4.61 o
   0   1   5        0.02        7.85      2.55 o
   1   1   5      323.38      500.28      8.41 o
   2   1   5     2418.11     2435.81     70.77 o
   3   1   5        1.50       -1.96      5.83 o
   4   1   5       39.30       54.75     16.59 o
   5   1   5        0.69       -5.50     14.70 o
  -5   2   5      106.79      114.05     11.69 o
  -4   2   5        9.10        3.43      5.24 o
  -3   2   5      180.98      140.57     12.03 o
  -2   2   5        0.38       -2.56      2.01 o
  -1   2   5      852.64      850.71     15.84 o
   0   2   5    10780.50    10507.73    192.61 o
   1   2   5      124.57      115.58      7.84 o
   2   2   5      405.59      568.76     15.96 o
   3   2   5       61.95       54.61      5.10 o
   4   2   5        0.98       -8.14      9.70 o
   5   2   5       21.08        9.14     16.21 o
  -5   3   5       80.72       74.13     13.49 o
  -4   3   5        0.49        1.40      5.84 o
  -3   3   5       78.13       74.84      6.97 o
  -2   3   5      318.56      314.09      8.54 o
  -1   3   5      831.98      587.23     19.58 o
   0   3   5      933.14      776.53     16.86 o
   1   3   5     6920.25     7028.32    174.28 o
   2   3   5        0.07       -2.28      2.02 o
   3   3   5      107.47       91.09      6.52 o
   4   3   5       26.58       34.10      7.06 o
   5   3   5        2.16        7.57     16.84 o
  -5   4   5        0.04        5.52      7.80 o
  -4   4   5        0.52       -2.73      5.40 o
  -3   4   5       94.72      113.33      9.61 o
  -2   4   5     1541.32     1775.56     32.49 o
  -1   4   5     1515.63     1261.03     29.53 o
   0   4   5      449.52      506.20      9.65 o
   1   4   5     9324.47     8657.92    112.07 o
   2   4   5     1322.72     1160.32     36.04 o
   3   4   5       43.26       44.54      3.92 o
   4   4   5        0.02        1.72      6.07 o
   5   4   5       15.65       16.63     16.87 o
  -5   5   5       38.74       44.27     14.95 o
  -4   5   5       69.83       80.74      9.94 o
  -3   5   5       44.61       67.59     10.79 o
  -2   5   5     3593.09     3609.87     56.75 o
  -1   5   5     1687.92     1516.33     37.55 o
   0   5   5        6.66        1.01      1.81 o
   1   5   5        2.93        5.92      2.54 o
   2   5   5     1169.13     1187.15     25.34 o
   3   5   5       28.02       36.43      4.14 o
   4   5   5        4.09        9.43      5.86 o
   5   5   5       17.34       16.09      8.73 o
  -5   6   5       81.08       70.69     11.72 o
  -4   6   5       28.77       30.78      7.99 o
  -3   6   5       86.97      125.34      9.46 o
  -2   6   5       74.80       63.43      4.84 o
  -1   6   5     5858.33     6056.05    211.95 o
   0   6   5     5754.57     5857.55    148.26 o
   1   6   5       22.72       21.34      3.32 o
   2   6   5       90.45       65.41      5.20 o
   3   6   5      486.81      437.59     16.19 o
   4   6   5        5.36       11.76      5.39 o
   5   6   5       25.26       12.79      8.40 o
  -5   7   5       38.23       24.79      9.94 o
  -4   7   5       10.91       10.30      6.35 o
  -3   7   5      195.55      212.14     11.84 o
  -2   7   5       45.11       47.87      4.67 o
  -1   7   5     1550.90     1449.81     46.44 o
   0   7   5     1628.71     1672.56     35.32 o
   1   7   5      154.26      148.59      6.51 o
   2   7   5     9619.15     9952.43    158.06 o
   3   7   5        1.23        5.66      4.41 o
   4   7   5       36.60       43.61      6.94 o
   5   7   5       19.39       10.50      8.40 o
  -5   8   5        4.31       13.40      9.13 o
  -4   8   5       58.97       56.87      9.41 o
  -3   8   5       96.83      125.41      7.98 o
  -2   8   5      311.17      304.01      9.78 o
  -1   8   5      715.65      733.68     23.80 o
   0   8   5        1.17        1.59      2.06 o
   1   8   5     2687.02     2686.84     94.08 o
   2   8   5     1713.35     1660.34     31.82 o
   3   8   5       72.41       59.87      6.96 o
   4   8   5        2.58        5.33      5.41 o
   5   8   5        7.87       11.30      6.76 o
  -5   9   5        0.10        3.00      8.45 o
  -4   9   5       22.83       11.51      7.61 o
  -3   9   5      195.69      201.33     10.45 o
  -2   9   5      650.48      626.61     20.58 o
  -1   9   5      244.77      261.61     10.60 o
   0   9   5      310.18      407.26     13.52 o
   1   9   5     1118.93     1463.91     38.00 o
   2   9   5      831.70      971.68     23.42 o
   3   9   5        2.95       -1.57      4.31 o
   4   9   5       75.85       64.47      8.61 o
   5   9   5        5.50        6.64      7.53 o
  -5  10   5       14.12       15.47     10.22 o
  -4  10   5        3.35       -1.95      6.91 o
  -3  10   5       15.61       25.63      5.67 o
  -2  10   5       83.11       66.69      6.55 o
  -1  10   5       64.19       62.70      4.93 o
   0  10   5       35.51       38.88      3.83 o
   1  10   5      887.70      944.47     26.64 o
   2  10   5       88.22      112.28      7.41 o
   3  10   5        0.52       -2.70      4.68 o
   4  10   5       16.61       16.70      6.96 o
   5  10   5       14.50        8.39      7.61 o
  -5  11   5        2.80        2.28      8.83 o
  -4  11   5       29.87       29.64     10.64 o
  -3  11   5        7.42        8.76      5.43 o
  -2  11   5      241.99      231.36     13.41 o
  -1  11   5       28.98       41.74      4.17 o
   0  11   5      588.84      712.70     19.84 o
   1  11   5      605.11      667.44     15.90 o
   2  11   5      570.64      614.78     22.91 o
   3  11   5       48.30       42.43      8.24 o
   4  11   5       65.45       82.21     10.91 o
   5  11   5        0.68        1.86      7.98 o
  -5  12   5        0.30       -3.21      8.54 o
  -4  12   5       75.51       86.13     11.78 o
  -3  12   5      163.33      160.17      9.53 o
  -2  12   5      153.56      185.23      9.86 o
  -1  12   5       52.28       39.51      4.32 o
   0  12   5      445.47      422.48     11.59 o
   1  12   5        0.34        7.91      3.33 o
   2  12   5       11.17       19.27      4.64 o
   3  12   5      339.07      387.24     17.83 o
   4  12   5      395.51      487.39     24.58 o
   5  12   5        0.76       -4.06      7.61 o
  -5  13   5        0.00        3.29      9.01 o
  -4  13   5        7.69        5.64      7.70 o
  -3  13   5        7.99        2.30      4.67 o
  -2  13   5      104.07       69.58      7.45 o
  -1  13   5       14.19       23.50      4.10 o
   0  13   5        0.72       -1.86      2.85 o
   1  13   5       41.57       46.13      5.15 o
   2  13   5        3.77        2.12      4.01 o
   3  13   5      112.25      151.33     10.26 o
   4  13   5        3.58        2.02      7.87 o
  -4  14   5       54.39       69.18     11.76 o
  -3  14   5       27.02       16.98      5.59 o
  -2  14   5       87.46       65.84      7.41 o
  -1  14   5      158.30      193.39      8.31 o
   0  14   5       14.20       19.42      4.28 o
   1  14   5       19.93       34.66      5.55 o
   2  14   5      130.98      142.01     10.79 o
   3  14   5        0.54        0.74      6.01 o
   4  14   5        7.37        0.68      8.37 o
  -4  15   5       25.57       28.45     10.42 o
  -3  15   5       24.62       26.94      6.14 o
  -2  15   5       33.92       23.06      6.21 o
  -1  15   5        1.48        3.33      4.20 o
   0  15   5        0.42        0.85      3.60 o
   1  15   5       18.92       16.73      4.80 o
   2  15   5       26.50       41.03      6.31 o
   3  15   5       85.41       63.64      9.29 o
   4  15   5       16.81       21.87     10.25 o
  -4  16   5        5.58        2.37      9.63 o
  -3  16   5       27.81       29.20      6.38 o
  -2  16   5      387.17      385.72     23.20 o
  -1  16   5      162.25      175.68     10.47 o
   0  16   5      693.01      621.05     19.03 o
   1  16   5      134.03      176.60     11.11 o
   2  16   5       57.08       39.93      6.62 o
   3  16   5       66.04       45.19      9.00 o
   4  16   5       24.20        7.89      9.43 o
  -4  17   5        3.52        0.30      9.12 o
  -3  17   5       67.19       77.28      9.62 o
  -2  17   5       91.37      127.94     12.02 o
  -1  17   5        1.02        9.29      5.16 o
   0  17   5       12.89       12.38      5.40 o
   1  17   5        3.83       -4.57      4.47 o
   2  17   5       77.00      101.64      8.95 o
   3  17   5       19.05       20.27      7.75 o
   4  17   5        3.42        9.11     10.14 o
  -4  18   5        3.71        3.05      7.60 o
  -3  18   5        0.03        3.94      6.51 o
  -2  18   5       92.08      110.47     11.89 o
  -1  18   5        3.21        8.89      5.66 o
   0  18   5        7.75       14.06      6.52 o
   1  18   5        1.59        0.09      4.94 o
   2  18   5        2.50        5.10      6.01 o
   3  18   5       12.82       12.87      7.88 o
   4  18   5        1.92        8.89     10.70 o
  -4  19   5        0.92        1.95      9.21 o
  -3  19   5       46.64       61.38      9.95 o
  -2  19   5        6.79        1.45      6.52 o
  -1  19   5       26.57       35.73      8.18 o
   0  19   5        7.49        4.23      5.78 o
   1  19   5       47.13       51.82      8.43 o
   2  19   5       30.66       27.85      7.23 o
   3  19   5        0.17       -0.97      5.65 o
   4  19   5        6.34        1.01     10.95 o
  -3  20   5        5.93       13.42      7.59 o
  -2  20   5       17.42       24.88      8.57 o
  -1  20   5      119.65      107.48     13.04 o
   0  20   5       13.48       23.96      8.12 o
   1  20   5       33.84       32.79      8.55 o
   2  20   5      101.92       64.92      9.28 o
   3  20   5       13.63        6.59      6.50 o
  -3  21   5       64.18       75.91     11.48 o
  -2  21   5        7.02       -4.76      7.89 o
  -1  21   5      579.21      608.36     28.12 o
   0  21   5      234.26      249.79     17.93 o
   1  21   5      289.81      247.90     25.34 o
   2  21   5       76.78      102.03     10.97 o
   3  21   5       68.75       72.09      9.84 o
  -3  22   5       10.38        7.52      8.17 o
  -2  22   5       23.86       15.50     10.01 o
  -1  22   5        7.52       10.11      8.92 o
   0  22   5      598.64      683.72     26.59 o
   1  22   5        2.34        2.45      8.22 o
   2  22   5        3.44        8.46      6.79 o
   3  22   5        2.46        1.37      7.20 o
  -3  23   5        0.68       -0.84      7.98 o
  -2  23   5       13.45       13.80      9.67 o
  -1  23   5       25.22       20.19     10.25 o
   0  23   5       19.27       15.48      8.90 o
   1  23   5        0.01        0.16      9.62 o
   2  23   5       10.73        9.40      7.86 o
   3  23   5        1.71       -2.52      6.93 o
  -2  24   5        3.03        4.45     10.49 o
  -1  24   5        3.85        3.61      9.30 o
   0  24   5      100.59       77.80     12.82 o
   1  24   5        0.90       -7.49      8.41 o
   2  24   5        4.65        5.77      8.25 o
  -2  25   5        0.10       -4.25     10.04 o
  -1  25   5        1.27        3.85      8.78 o
   0  25   5        0.08       -4.66      7.62 o
   1  25   5        0.01       -0.28     10.16 o
   2  25   5        0.17        5.58      9.19 o
  -1  26   5        0.64       -2.85      8.45 o
   0  26   5       16.52       16.19      9.45 o
   1  26   5        0.30        6.58     11.35 o
  -1  27   5        0.01        0.80      9.83 o
   0  27   5        0.02        5.31      8.92 o
  -4   0   6       47.18       37.07     10.02 o
  -2   0   6     2258.99     2230.63     82.76 o
   0   0   6     1314.19     1575.09     21.87 o
   2   0   6      774.73      919.55     33.85 o
   4   0   6        3.35        1.29     15.52 o
  -5   1   6       72.52       97.29     11.98 o
  -4   1   6        1.57        1.40      5.90 o
  -3   1   6       21.64        2.94      4.36 o
  -2   1   6       80.14       83.79      4.97 o
  -1   1   6      818.98      919.11     15.24 o
   0   1   6      263.08      277.79      6.88 o
   1   1   6       46.77       36.14      2.93 o
   2   1   6        3.03        0.39      2.14 o
   3   1   6        1.52        0.80      2.22 o
   4   1   6        5.06       18.20     12.71 o
   5   1   6        9.39       -2.55     15.70 o
  -5   2   6        1.61       -2.34      8.25 o
  -4   2   6       45.13       54.46      9.43 o
  -3   2   6      122.18      100.34     11.98 o
  -2   2   6      642.07      550.29     10.76 o
  -1   2   6      603.13      618.33     16.36 o
   0   2   6      998.66     1047.03     13.93 o
   1   2   6       20.57       21.50      2.83 o
   2   2   6       89.15       85.16      4.56 o
   3   2   6        6.88        4.96      2.47 o
   4   2   6        0.64       -8.80     11.22 o
   5   2   6        0.33       -0.39     15.66 o
  -5   3   6       22.66       26.32      9.84 o
  -4   3   6        0.46        9.09      6.44 o
  -3   3   6       30.86       25.68      7.43 o
  -2   3   6      331.44      429.32     16.02 o
  -1   3   6      155.28      130.64      8.40 o
   0   3   6     9685.54     9988.90    146.67 o
   1   3   6      845.67      817.96     11.97 o
   2   3   6      325.34      321.46      8.03 o
   3   3   6      376.38      349.24      8.60 o
   4   3   6        2.35        2.46      5.28 o
   5   3   6        3.00       -1.55     15.28 o
  -5   4   6       64.82       53.64     11.03 o
  -4   4   6       47.46       49.04      8.92 o
  -3   4   6       47.67       56.92      8.43 o
  -2   4   6      131.37      170.94      7.36 o
  -1   4   6       45.60       27.14      3.13 o
   0   4   6      134.65       91.00      4.74 o
   1   4   6        3.40        4.03      2.43 o
   2   4   6      427.01      524.63     16.64 o
   3   4   6        4.24        5.45      2.86 o
   4   4   6        0.92        2.80      5.38 o
   5   4   6       23.04       22.34      8.98 o
  -5   5   6       14.97       16.76      9.04 o
  -4   5   6       11.45        6.51      7.00 o
  -3   5   6        0.92        6.76      4.97 o
  -2   5   6      179.05      166.36      7.25 o
  -1   5   6      899.83      871.57     31.50 o
   0   5   6        2.64        0.96      1.91 o
   1   5   6      102.43       73.87      4.67 o
   2   5   6      518.84      708.14     24.65 o
   3   5   6       16.99       17.81      3.84 o
   4   5   6        1.95        2.48      4.87 o
   5   5   6        0.77        0.15      8.42 o
  -5   6   6        1.32        4.88      8.59 o
  -4   6   6      138.85      121.17     12.14 o
  -3   6   6       25.76       19.69      5.88 o
  -2   6   6      521.60      515.72     16.34 o
  -1   6   6     2785.56     2848.37     64.40 o
   0   6   6      822.91      810.42     24.15 o
   1   6   6     1016.44      969.24     23.17 o
   2   6   6      315.64      318.13     12.42 o
   3   6   6       14.54        3.41      4.33 o
   4   6   6        7.67        5.66      5.13 o
   5   6   6       14.78        7.72      8.31 o
  -5   7   6        6.25        3.00     10.28 o
  -4   7   6       14.95        8.41      7.87 o
  -3   7   6       43.89       33.02      5.17 o
  -2   7   6      267.79      276.52      9.02 o
  -1   7   6      224.40      258.05      7.77 o
   0   7   6      373.84      363.66     11.37 o
   1   7   6      409.83      460.21     14.66 o
   2   7   6      452.35      434.53     10.47 o
   3   7   6       11.95        5.05      4.52 o
   4   7   6       24.33       32.40      6.45 o
   5   7   6       41.33       50.21      8.27 o
  -5   8   6        0.67       -1.55      8.56 o
  -4   8   6       41.41       34.17      8.67 o
  -3   8   6       16.95       15.59      4.65 o
  -2   8   6       58.55       51.82      5.21 o
  -1   8   6       29.12       28.63      3.36 o
   0   8   6      401.89      372.11      8.83 o
   1   8   6      333.82      314.54     11.39 o
   2   8   6      190.83      180.41     11.75 o
   3   8   6       99.41      111.00      8.85 o
   4   8   6      112.29      110.05      9.71 o
   5   8   6       22.88       20.78      7.65 o
  -5   9   6        5.64        8.70      9.12 o
  -4   9   6      212.68      263.62     20.16 o
  -3   9   6      103.66      162.86     12.94 o
  -2   9   6       94.07       94.46      6.56 o
  -1   9   6     2470.69     2674.74     83.79 o
   0   9   6       54.36       85.40      5.20 o
   1   9   6        8.86       -0.06      3.40 o
   2   9   6       10.73        2.12      3.48 o
   3   9   6       83.50       84.48      8.69 o
   4   9   6       58.45       79.47      9.26 o
   5   9   6        4.30        7.30      7.38 o
  -5  10   6        0.68        7.86      9.68 o
  -4  10   6       71.03       76.14     15.51 o
  -3  10   6      168.31      173.35     11.25 o
  -2  10   6      433.14      353.40     12.15 o
  -1  10   6       28.80       24.52      3.64 o
   0  10   6      130.61      108.54      5.89 o
   1  10   6      718.52      778.54     26.82 o
   2  10   6      321.80      275.11     10.91 o
   3  10   6        4.17       10.38      5.83 o
   4  10   6        2.36       -1.22      6.38 o
   5  10   6        6.18        0.46      7.54 o
  -5  11   6       21.60       16.38      9.24 o
  -4  11   6       78.92      115.86     12.79 o
  -3  11   6      320.83      337.30     20.29 o
  -2  11   6      105.64      104.95      7.86 o
  -1  11   6       26.20       51.83      4.37 o
   0  11   6        8.04       18.33      3.45 o
   1  11   6       95.14       81.38      6.27 o
   2  11   6       17.61       11.54      4.19 o
   3  11   6      281.58      248.57     20.80 o
   4  11   6      211.69      189.31     14.70 o
   5  11   6        0.00        7.15      8.13 o
  -5  12   6        0.14        1.35      9.92 o
  -4  12   6        0.57       -0.16      7.61 o
  -3  12   6      264.08      308.04     11.48 o
  -2  12   6       42.29       34.39      5.96 o
  -1  12   6       45.13       91.14      5.67 o
   0  12   6       80.78       93.35      5.77 o
   1  12   6       64.18       84.76      6.59 o
   2  12   6      131.23      133.30      9.07 o
   3  12   6      104.91      119.57     12.10 o
   4  12   6       28.61       36.98      9.50 o
   5  12   6        4.56        3.91      8.02 o
  -5  13   6        0.03        2.07     10.64 o
  -4  13   6        4.98        3.33      7.79 o
  -3  13   6       87.50       92.18      7.94 o
  -2  13   6       21.07       39.47      6.42 o
  -1  13   6       60.74       55.66      5.35 o
   0  13   6      109.46      135.51      7.37 o
   1  13   6        9.97        7.17      3.44 o
   2  13   6      332.98      411.48     26.95 o
   3  13   6        0.01        1.58      5.31 o
   4  13   6        0.40        3.17      7.90 o
  -4  14   6        0.07        4.10      8.34 o
  -3  14   6        3.07        7.17      5.42 o
  -2  14   6       29.24       50.35      7.36 o
  -1  14   6       69.13       80.57      7.00 o
   0  14   6       35.99       23.48      4.52 o
   1  14   6       35.78       35.67      5.10 o
   2  14   6       11.65        5.02      4.32 o
   3  14   6       31.44       27.71      7.63 o
   4  14   6        0.03       -8.68      7.84 o
  -4  15   6        0.01       -7.73      8.49 o
  -3  15   6        5.74        6.54      5.43 o
  -2  15   6       10.63       11.28      6.14 o
  -1  15   6       17.79       18.31      4.91 o
   0  15   6        0.79       11.65      4.53 o
   1  15   6      113.29       89.94      8.43 o
   2  15   6       49.11       62.75      8.12 o
   3  15   6       28.37       29.39      7.91 o
   4  15   6        1.51        6.07      9.06 o
  -4  16   6       15.11       31.37     12.38 o
  -3  16   6       56.75       66.67      8.54 o
  -2  16   6      328.43      302.45     16.01 o
  -1  16   6       56.30       89.93      8.54 o
   0  16   6      247.79      303.28     13.97 o
   1  16   6        1.08        2.72      4.54 o
   2  16   6       21.79       20.42      6.04 o
   3  16   6       23.84       27.05      8.26 o
   4  16   6       18.76       19.43     10.08 o
  -4  17   6        7.57        8.40     12.81 o
  -3  17   6      129.93      138.82     11.12 o
  -2  17   6       46.56       59.33      9.81 o
  -1  17   6      250.25      205.43     12.62 o
   0  17   6       24.13       37.19      7.14 o
   1  17   6      101.73      120.05     10.15 o
   2  17   6        2.11       -2.93      5.23 o
   3  17   6        0.04       -2.48      7.23 o
   4  17   6        1.12        4.48      9.77 o
  -4  18   6        4.66       12.86      9.39 o
  -3  18   6        2.48        5.96      6.23 o
  -2  18   6      250.50      209.07     15.13 o
  -1  18   6       10.99       12.47      6.18 o
   0  18   6      101.45      105.17     11.26 o
   1  18   6        0.21        1.78      4.78 o
   2  18   6        4.88        1.39      6.11 o
   3  18   6        0.00        1.04      7.44 o
   4  18   6        0.14       -1.11     10.28 o
  -4  19   6        1.35        3.85      9.37 o
  -3  19   6        3.37        3.88      6.64 o
  -2  19   6       13.63        8.37      7.67 o
  -1  19   6       69.81       60.09      9.49 o
   0  19   6       22.20       10.42      6.66 o
   1  19   6      100.91      113.86     10.89 o
   2  19   6        9.03        4.29      6.35 o
   3  19   6       46.04       40.78      7.63 o
   4  19   6        5.76        4.83     10.79 o
  -3  20   6       35.56       28.47      8.91 o
  -2  20   6        0.23        5.18      7.37 o
  -1  20   6        7.77       20.62      9.51 o
   0  20   6        0.04       -3.71      5.31 o
   1  20   6      117.28       81.90     11.24 o
   2  20   6       33.19       36.96      8.80 o
   3  20   6        0.37        2.44      6.52 o
  -3  21   6       25.34       25.12      9.10 o
  -2  21   6       33.69       34.55     11.27 o
  -1  21   6       98.72       96.80     14.60 o
   0  21   6       75.91       86.94     10.73 o
   1  21   6        7.43        2.91      8.18 o
   2  21   6        1.36        6.25      6.12 o
   3  21   6        0.08       -1.41      6.60 o
  -3  22   6        1.85        4.25      8.16 o
  -2  22   6       27.72       25.17     10.70 o
  -1  22   6        9.89        2.05      8.54 o
   0  22   6      120.55      120.76     13.94 o
   1  22   6       10.64       17.84     10.66 o
   2  22   6       14.42       18.71      7.52 o
   3  22   6        0.22        3.18      7.10 o
  -3  23   6       97.20      121.13     15.77 o
  -2  23   6       29.64       36.33     11.37 o
  -1  23   6        2.38        5.50      8.74 o
   0  23   6       22.90       10.92      8.78 o
   1  23   6        0.81        3.34      9.69 o
   2  23   6       22.98       24.55      9.29 o
  -2  24   6        4.03       -1.64      9.05 o
  -1  24   6       39.41       28.25     11.88 o
   0  24   6        7.39        3.36      8.25 o
   1  24   6       10.22       11.18     11.65 o
   2  24   6        5.75       16.47      9.47 o
  -2  25   6        1.81       -4.33      9.27 o
  -1  25   6        0.03       -7.16      8.57 o
   0  25   6      189.84      173.58     16.99 o
   1  25   6       15.21       10.16     11.86 o
   2  25   6        0.92        0.86      8.10 o
  -1  26   6        5.53       -0.29      8.57 o
   0  26   6        4.77        1.22      8.78 o
   1  26   6       15.93        6.06     11.09 o
   0  27   6        0.30       -7.17      9.33 o
  -5   0   7      140.69      238.21     27.75 o
  -3   0   7      399.84      587.05     32.04 o
  -1   0   7     3692.25     4068.08     54.03 o
   1   0   7       45.33       41.13      4.98 o
   3   0   7       13.44       14.51      4.70 o
   5   0   7        6.63        3.58     23.60 o
  -5   1   7       14.77       16.04     16.43 o
  -4   1   7       25.71       28.67      8.02 o
  -3   1   7      346.60      312.57     28.25 o
  -2   1   7      922.59      928.17     14.13 o
  -1   1   7       27.45       31.56      4.28 o
   0   1   7      109.29      168.96      6.09 o
   1   1   7      105.28      133.63      5.55 o
   2   1   7        4.68        1.11      2.32 o
   3   1   7       14.50        9.02      3.01 o
   4   1   7       11.47        4.62      6.04 o
   5   1   7        0.21       -0.87     16.54 o
  -5   2   7       29.90       42.14     13.96 o
  -4   2   7       97.38       64.92     10.22 o
  -3   2   7      202.82      301.22     22.33 o
  -2   2   7      899.49      877.61     17.47 o
  -1   2   7     2702.90     2560.71     57.38 o
   0   2   7     4255.37     4632.13     78.06 o
   1   2   7     2714.76     2600.63     50.67 o
   2   2   7       91.49      158.23      6.32 o
   3   2   7       35.47       35.80      3.84 o
   4   2   7        5.64        4.03      5.99 o
   5   2   7        7.12        7.69     16.23 o
  -5   3   7      111.96      123.88     53.92 o
  -4   3   7      126.02      125.08     12.40 o
  -3   3   7      105.87      123.35     15.64 o
  -2   3   7      348.86      315.02     14.76 o
  -1   3   7        0.33       -1.24      2.51 o
   0   3   7       19.63       26.10      3.05 o
   1   3   7     5381.63     5185.29     59.77 o
   2   3   7        3.18        4.67      2.70 o
   3   3   7        0.53        1.70      2.71 o
   4   3   7       23.64       17.89      5.05 o
   5   3   7       45.66       38.33     18.49 o
  -5   4   7       95.70       85.54     12.81 o
  -4   4   7        1.02       -3.37      6.71 o
  -3   4   7       10.83        2.31      5.51 o
  -2   4   7     1949.05     1980.60     30.52 o
  -1   4   7       10.35        7.50      3.40 o
   0   4   7       28.74       41.61      3.33 o
   1   4   7     2193.20     2467.96     28.23 o
   2   4   7     1100.57     1249.05     34.25 o
   3   4   7      128.83      179.81      8.14 o
   4   4   7        0.71       -0.83      4.37 o
   5   4   7        0.66       -4.63      8.31 o
  -5   5   7        3.10       -4.55      8.05 o
  -4   5   7       40.95       25.21     10.95 o
  -3   5   7        4.77        6.27      6.13 o
  -2   5   7      841.71      840.80     20.00 o
  -1   5   7     1925.02     1814.99     50.95 o
   0   5   7      102.45      118.09      5.04 o
   1   5   7        3.58        2.66      2.52 o
   2   5   7      206.75      309.15     12.62 o
   3   5   7        4.16        0.97      3.83 o
   4   5   7        4.43        0.84      4.99 o
   5   5   7       17.30        8.74      8.95 o
  -5   6   7       27.62       34.23     12.02 o
  -4   6   7       18.13       23.45      8.82 o
  -3   6   7       55.95       52.04      5.95 o
  -2   6   7      849.12      910.13     20.06 o
  -1   6   7      161.94      146.13      6.41 o
   0   6   7       62.83       46.28      3.79 o
   1   6   7       22.29       21.20      3.57 o
   2   6   7      389.16      302.24     11.96 o
   3   6   7        7.47        2.09      4.38 o
   4   6   7        0.71       -4.52      4.68 o
   5   6   7       39.21       26.87     10.11 o
  -5   7   7       26.04       35.19     10.82 o
  -4   7   7      108.94       95.24     12.77 o
  -3   7   7       67.80       52.94      6.30 o
  -2   7   7      508.39      702.90     20.15 o
  -1   7   7      221.66      306.81     10.20 o
   0   7   7       51.14       56.47      4.18 o
   1   7   7      991.91     1101.08     39.65 o
   2   7   7     2983.94     3327.01     69.09 o
   3   7   7       23.76       29.88      5.98 o
   4   7   7        0.62       -6.13      5.19 o
   5   7   7       34.57       25.95      7.73 o
  -5   8   7       15.10       16.63      9.52 o
  -4   8   7       81.06       94.56     11.30 o
  -3   8   7       24.88       14.48      4.90 o
  -2   8   7      148.20      114.05      9.68 o
  -1   8   7     1014.03     1162.57     28.01 o
   0   8   7     1178.27     1141.90     27.90 o
   1   8   7      129.50      162.32      8.96 o
   2   8   7      384.74      419.92     10.89 o
   3   8   7      170.53      141.41      9.97 o
   4   8   7       55.13       45.41      7.78 o
   5   8   7       12.87       11.65      7.37 o
  -5   9   7        8.73        7.70      9.77 o
  -4   9   7      236.32      243.91     19.37 o
  -3   9   7       20.05       26.99      5.97 o
  -2   9   7      358.38      361.15     15.05 o
  -1   9   7        1.39        1.25      2.56 o
   0   9   7      139.16      141.09      6.46 o
   1   9   7      596.63      551.37     18.04 o
   2   9   7      705.49      781.55     33.43 o
   3   9   7       34.64       34.25      6.91 o
   4   9   7       18.19       15.92      6.93 o
   5   9   7        1.31        3.16      7.26 o
  -5  10   7        2.33        5.72      9.94 o
  -4  10   7       19.27       20.13      8.51 o
  -3  10   7      150.84      199.24      9.42 o
  -2  10   7      180.63      214.74      9.45 o
  -1  10   7     1851.32     2149.15     57.11 o
   0  10   7       72.14       83.49      5.56 o
   1  10   7      474.39      522.22     24.58 o
   2  10   7        0.18       -3.48      3.38 o
   3  10   7        0.00        0.55      5.34 o
   4  10   7       31.50       31.68      8.58 o
   5  10   7        4.66        3.99      8.21 o
  -5  11   7        2.05       -0.19     10.35 o
  -4  11   7        7.71        9.09      7.99 o
  -3  11   7       52.16       56.79      6.62 o
  -2  11   7        9.80        3.95      4.06 o
  -1  11   7       67.85       62.22      4.85 o
   0  11   7        0.76        1.85      2.95 o
   1  11   7      137.45      139.29      8.87 o
   2  11   7       33.87       34.39      5.78 o
   3  11   7        6.73       17.99      8.04 o
   4  11   7      134.85      162.90     13.95 o
   5  11   7        0.18       -0.50      8.01 o
  -5  12   7        0.04       -0.57     10.38 o
  -4  12   7        1.85        3.46      8.05 o
  -3  12   7        0.65        4.74      4.93 o
  -2  12   7      563.78      599.29     21.85 o
  -1  12   7      348.70      404.61     11.26 o
   0  12   7       39.04       24.30      3.94 o
   1  12   7      365.59      356.21     13.98 o
   2  12   7        2.25        2.72      4.52 o
   3  12   7       24.68       26.54      8.44 o
   4  12   7        2.49        4.94      7.52 o
  -4  13   7       16.86        6.75      9.55 o
  -3  13   7      847.53      923.47     23.91 o
  -2  13   7       40.04       25.18      5.71 o
  -1  13   7      198.88      250.30     11.95 o
   0  13   7       16.19        8.80      3.40 o
   1  13   7       12.14       11.51      4.14 o
   2  13   7       18.31        8.51      5.13 o
   3  13   7       83.39       71.77      8.25 o
   4  13   7       14.10       13.01      9.24 o
  -4  14   7       52.60       49.51     13.49 o
  -3  14   7       53.78       74.62      8.19 o
  -2  14   7      800.87      752.77     39.26 o
  -1  14   7       38.53       26.83      5.09 o
   0  14   7      234.21      257.64     10.60 o
   1  14   7       69.63       87.88      8.19 o
   2  14   7        4.34        2.75      4.64 o
   3  14   7       10.31        8.03      6.24 o
   4  14   7       18.78       18.79      9.72 o
  -4  15   7       33.74       35.22     12.72 o
  -3  15   7       41.01       35.73      7.33 o
  -2  15   7       58.66       67.33      9.35 o
  -1  15   7       12.52       13.38      4.60 o
   0  15   7      243.66      235.42     15.92 o
   1  15   7      544.51      522.86     27.01 o
   2  15   7       60.22       62.41      7.76 o
   3  15   7        4.68        2.07      6.68 o
   4  15   7       26.89       28.60     10.82 o
  -4  16   7        0.00        1.73      7.80 o
  -3  16   7       17.79       18.30      7.19 o
  -2  16   7      267.57      285.18     23.60 o
  -1  16   7        0.04        0.08      4.10 o
   0  16   7       89.36       72.46      8.60 o
   1  16   7       42.37       32.13      6.69 o
   2  16   7       21.70       19.76      6.23 o
   3  16   7        2.01        2.66      6.99 o
   4  16   7        7.48        0.67      9.27 o
  -4  17   7       11.00       23.24     10.07 o
  -3  17   7       11.23       13.60      7.45 o
  -2  17   7       55.82       81.98     10.98 o
  -1  17   7       11.14        6.72      4.93 o
   0  17   7        7.81       22.51      6.44 o
   1  17   7       15.12        9.02      5.75 o
   2  17   7        0.16       -3.15      5.41 o
   3  17   7       16.07        2.60      7.49 o
   4  17   7        2.50        1.86      9.73 o
  -4  18   7        8.04        5.97      9.65 o
  -3  18   7        0.35       -1.91      6.31 o
  -2  18   7        3.28       -1.29      6.29 o
  -1  18   7       90.03       67.28      9.32 o
   0  18   7        3.15        1.04      5.92 o
   1  18   7       54.16       74.74      9.15 o
   2  18   7       29.84       20.28      7.35 o
   3  18   7        8.95        2.75      7.99 o
   4  18   7        0.06        3.62     10.27 o
  -4  19   7        0.30       -7.24      9.05 o
  -3  19   7        2.24        1.90      6.62 o
  -2  19   7      157.59      158.59     14.38 o
  -1  19   7       10.50       -5.00      6.00 o
   0  19   7      269.87      279.11     16.85 o
   1  19   7       54.52       32.53      8.63 o
   2  19   7        3.00        1.62      6.64 o
   3  19   7        3.02        3.21      8.14 o
  -3  20   7       28.08       25.53      8.61 o
  -2  20   7       39.06       34.00     10.82 o
  -1  20   7       65.86       81.44     13.36 o
   0  20   7       78.08       80.30     11.56 o
   1  20   7       50.29       63.83     14.71 o
   2  20   7       20.59       10.11      7.77 o
   3  20   7       51.82       62.17      9.26 o
  -3  21   7        0.32        6.29      7.92 o
  -2  21   7        4.77       -3.56      7.98 o
  -1  21   7      143.87      186.21     18.04 o
   0  21   7      536.25      581.39     24.17 o
   1  21   7       27.61       27.21      9.91 o
   2  21   7        0.29        0.33      6.49 o
   3  21   7        0.24        6.25      7.15 o
  -3  22   7        1.22       -3.33      7.66 o
  -2  22   7       51.23       49.80     12.54 o
  -1  22   7       59.66       61.91     13.20 o
   0  22   7       30.16       28.09      8.50 o
   1  22   7       24.13       19.63     11.20 o
   2  22   7        3.16        0.95      6.34 o
   3  22   7        5.88        0.02      7.25 o
  -2  23   7       13.64       21.40     11.34 o
  -1  23   7        7.35       16.35      9.73 o
   0  23   7      190.16      203.79     17.16 o
   1  23   7       14.25        1.09     10.17 o
   2  23   7        0.79        1.91      7.42 o
  -2  24   7       24.77       24.88     13.01 o
  -1  24   7        2.74        6.26      8.62 o
   0  24   7        8.25       11.15      9.28 o
   1  24   7       83.61       72.59     16.88 o
   2  24   7        3.36       -5.84      7.68 o
  -2  25   7        0.82        0.06      9.87 o
  -1  25   7        9.90       11.27      9.82 o
   0  25   7       69.91       78.10     13.16 o
   1  25   7        2.74        2.02     10.86 o
   2  25   7        0.52        0.23      8.82 o
  -1  26   7        9.12       10.52     10.00 o
   0  26   7        0.00       -2.08      9.86 o
   1  26   7        6.27        9.06     12.02 o
  -4   0   8      159.56      228.48     25.82 o
  -2   0   8       53.53       56.13      8.68 o
   0   0   8     4374.59     3751.96     52.28 o
   2   0   8      121.26      154.12      8.96 o
   4   0   8        4.62        7.98      6.88 o
  -5   1   8       27.02        9.03      9.95 o
  -4   1   8      235.16      308.92     20.18 o
  -3   1   8       33.36       61.09     10.08 o
  -2   1   8      109.46       99.89      7.36 o
  -1   1   8      895.77     1007.10     33.76 o
   0   1   8      367.31      333.57      7.55 o
   1   1   8       19.77       18.29      3.07 o
   2   1   8      134.17       92.77      5.08 o
   3   1   8      122.82      123.24      7.15 o
   4   1   8        0.56       -2.58      4.39 o
   5   1   8        9.60       -8.97     14.83 o
  -5   2   8        0.93       -2.26      8.54 o
  -4   2   8       28.61       18.63     13.53 o
  -3   2   8       13.71       24.80      7.05 o
  -2   2   8     3705.06     4014.28     77.63 o
  -1   2   8     3093.29     3272.38     47.32 o
   0   2   8      446.32      445.78      8.64 o
   1   2   8        4.24        3.97      2.58 o
   2   2   8        2.96       -3.02      2.34 o
   3   2   8       67.88       52.66      5.20 o
   4   2   8       59.25       61.08      7.46 o
   5   2   8        2.15        3.99     16.85 o
  -5   3   8       13.41       17.29      9.33 o
  -4   3   8      158.37      256.55     17.04 o
  -3   3   8        2.22        4.01      6.07 o
  -2   3   8      411.58      366.09     12.40 o
  -1   3   8     4679.11     5080.43    123.23 o
   0   3   8      344.65      300.34      7.41 o
   1   3   8      509.06      509.83     13.97 o
   2   3   8        0.02       -1.94      2.67 o
   3   3   8      119.28      160.44      9.28 o
   4   3   8        6.84        4.82      4.88 o
   5   3   8        9.93        8.60      8.81 o
  -5   4   8       62.03       67.64     12.21 o
  -4   4   8      163.46      148.32     23.90 o
  -3   4   8      164.46      148.26     11.40 o
  -2   4   8        0.29       -4.37      3.22 o
  -1   4   8        2.42        1.42      2.84 o
   0   4   8      300.93      269.95      7.31 o
   1   4   8      233.93      168.09      7.08 o
   2   4   8      768.09      933.15     20.35 o
   3   4   8      175.01      192.33     10.04 o
   4   4   8       12.77       13.30      5.63 o
   5   4   8        2.05        1.49      8.35 o
  -5   5   8       45.27       30.56     10.50 o
  -4   5   8        3.11        1.28      7.99 o
  -3   5   8        1.42        3.34      4.55 o
  -2   5   8        6.55        3.44      3.08 o
  -1   5   8     1016.90     1116.85     25.79 o
   0   5   8      414.83      412.53     10.64 o
   1   5   8        6.60        5.77      3.08 o
   2   5   8      730.96      754.54     14.22 o
   3   5   8       50.64       72.28      7.20 o
   4   5   8        3.56        2.97      4.94 o
   5   5   8        0.73       -0.33      8.90 o
  -5   6   8       78.18       77.20     15.16 o
  -4   6   8        0.57       -1.25      8.06 o
  -3   6   8        7.99        6.26      4.90 o
  -2   6   8       29.34       14.94      3.49 o
  -1   6   8     5837.76     5996.24    124.39 o
   0   6   8       27.19       52.52      3.88 o
   1   6   8      305.97      389.62     10.51 o
   2   6   8     7376.97     7313.67    121.20 o
   3   6   8        9.27        4.24      4.74 o
   4   6   8        6.31        7.16      5.58 o
   5   6   8       17.91       15.66      7.24 o
  -5   7   8        0.83       16.47      9.92 o
  -4   7   8       25.66       40.22     11.33 o
  -3   7   8       13.35        3.68      4.56 o
  -2   7   8      287.12      292.88     13.83 o
  -1   7   8      119.35      126.96      6.35 o
   0   7   8     1955.94     2337.77     55.03 o
   1   7   8      163.49      121.27      6.51 o
   2   7   8     1913.55     2083.08     40.12 o
   3   7   8       15.76       12.71      5.47 o
   4   7   8       17.28       14.41      6.34 o
   5   7   8       24.89       23.14      7.80 o
  -5   8   8       14.23       18.91     10.70 o
  -4   8   8      110.96       98.38     13.45 o
  -3   8   8        5.47        1.50      3.76 o
  -2   8   8      979.14     1025.07     22.93 o
  -1   8   8     3207.83     3522.31     85.73 o
   0   8   8     1255.07     1453.51     18.13 o
   1   8   8      267.66      217.37      9.37 o
   2   8   8      211.14      218.37      8.88 o
   3   8   8      546.23      540.29     16.86 o
   4   8   8       17.11       21.33      6.95 o
   5   8   8        5.05        7.00      7.49 o
  -5   9   8        9.39        0.94      9.80 o
  -4   9   8       29.84       60.47     10.60 o
  -3   9   8      462.75      391.29     12.33 o
  -2   9   8      219.27      256.87     11.26 o
  -1   9   8     1032.52     1171.23     30.76 o
   0   9   8        8.03        8.44      3.11 o
   1   9   8     2006.13     2161.01     98.07 o
   2   9   8      358.44      396.50     19.17 o
   3   9   8       50.32       43.22      7.31 o
   4   9   8        0.19        2.81      6.46 o
   5   9   8       43.38       34.44      9.69 o
  -5  10   8        6.66        8.98     10.61 o
  -4  10   8       53.65       49.80     11.98 o
  -3  10   8      242.46      260.75     15.48 o
  -2  10   8      111.91      108.09      7.04 o
  -1  10   8      831.29      825.04     23.95 o
   0  10   8      148.70      137.19      6.95 o
   1  10   8        4.27        7.39      3.59 o
   2  10   8        5.88        3.68      4.05 o
   3  10   8     1185.99     1216.55     39.94 o
   4  10   8       38.46       30.85      8.75 o
   5  10   8        8.69        7.26      8.47 o
  -5  11   8        4.69        9.83     10.69 o
  -4  11   8      163.58      161.39     16.52 o
  -3  11   8      407.76      380.40     12.92 o
  -2  11   8       60.46       82.28      6.64 o
  -1  11   8      521.84      426.80     12.33 o
   0  11   8     2248.79     2632.18     74.75 o
   1  11   8        0.78       -0.27      3.08 o
   2  11   8       24.12       14.52      5.08 o
   3  11   8      903.25      960.08     47.23 o
   4  11   8        2.12        8.33      7.76 o
  -4  12   8       23.87       28.45     11.10 o
  -3  12   8      283.24      343.54     12.92 o
  -2  12   8       26.91       49.97      6.91 o
  -1  12   8      408.27      353.03     11.95 o
   0  12   8        2.17       -0.77      3.10 o
   1  12   8      115.39      118.30      7.84 o
   2  12   8       59.20       43.10      6.87 o
   3  12   8      147.51      135.08     13.41 o
   4  12   8       54.47       58.62     11.18 o
  -4  13   8        0.05        6.06     10.40 o
  -3  13   8      109.69      112.07      9.57 o
  -2  13   8      698.36      728.15     25.26 o
  -1  13   8       18.35       14.72      4.72 o
   0  13   8        9.05        7.14      3.58 o
   1  13   8       37.13       33.60      6.19 o
   2  13   8      253.06      280.75     17.79 o
   3  13   8       85.31       76.24      8.62 o
   4  13   8       39.68       36.23     10.32 o
  -4  14   8        3.42        0.02     10.13 o
  -3  14   8       50.72       49.77      8.17 o
  -2  14   8      135.52       96.27     10.29 o
  -1  14   8      330.67      351.58     16.04 o
   0  14   8      163.57      194.96      9.06 o
   1  14   8       45.41       57.15      7.47 o
   2  14   8      103.57      142.00     12.41 o
   3  14   8       42.04       41.14      7.75 o
   4  14   8        1.27        4.03      8.38 o
  -4  15   8        7.61       10.94      8.04 o
  -3  15   8      186.23      156.12     12.43 o
  -2  15   8       35.39       38.30      8.07 o
  -1  15   8      208.00      174.81      9.85 o
   0  15   8       17.46        6.47      4.19 o
   1  15   8        2.10       10.14      5.39 o
   2  15   8       16.15       17.05      5.75 o
   3  15   8        7.40        8.91      6.86 o
   4  15   8       15.93       28.46     10.43 o
  -4  16   8        0.46        5.85      8.37 o
  -3  16   8       54.71       57.33      9.39 o
  -2  16   8      397.28      440.02     24.60 o
  -1  16   8       32.11       21.68      5.57 o
   0  16   8       72.26       37.52      7.31 o
   1  16   8      258.14      253.41     13.25 o
   2  16   8        7.21       -1.16      5.49 o
   3  16   8       14.60       15.90      7.95 o
   4  16   8        0.38        3.42      9.53 o
  -4  17   8        0.96        2.18      8.89 o
  -3  17   8      145.26      158.65     12.98 o
  -2  17   8       12.33       16.50      7.52 o
  -1  17   8        4.09        7.48      5.02 o
   0  17   8      120.24      103.05     10.28 o
   1  17   8       24.93       19.81      7.47 o
   2  17   8        0.11        0.78      5.75 o
   3  17   8        7.92       10.77      8.16 o
   4  17   8        0.06        6.60     10.33 o
  -4  18   8        0.20        2.73      9.25 o
  -3  18   8        5.34        2.57      6.54 o
  -2  18   8      916.20     1069.76     32.41 o
  -1  18   8      394.46      428.70     16.92 o
   0  18   8        1.43        1.98      6.01 o
   1  18   8       36.37       31.83      8.25 o
   2  18   8       88.99      109.55     11.41 o
   3  18   8       19.53       17.20      8.80 o
   4  18   8       12.22       18.78     11.47 o
  -3  19   8        3.34        2.92      6.98 o
  -2  19   8        2.23        7.65      7.22 o
  -1  19   8       65.10       81.14      9.66 o
   0  19   8      844.54     1041.93     40.69 o
   1  19   8      169.33      141.56     19.17 o
   2  19   8       46.94       53.52      9.70 o
   3  19   8        0.01        5.71      8.50 o
  -3  20   8       54.74       69.87     11.30 o
  -2  20   8       10.74        6.30      8.65 o
  -1  20   8      269.59      333.82     21.95 o
   0  20   8      132.95      162.89     14.60 o
   1  20   8       10.79        7.77      8.76 o
   2  20   8        7.63        5.57      7.16 o
   3  20   8        0.00        4.79      6.72 o
  -3  21   8       16.07       20.28      8.77 o
  -2  21   8      222.88      216.47     19.24 o
  -1  21   8      167.56      186.39     21.82 o
   0  21   8      208.93      238.42     24.12 o
   1  21   8        0.36        4.37      7.83 o
   2  21   8        8.71       13.95      7.99 o
   3  21   8        0.21        1.31      6.78 o
  -3  22   8       24.27       38.24     12.64 o
  -2  22   8       66.34       75.18     13.45 o
  -1  22   8       40.66       61.77     12.77 o
   0  22   8        1.59        5.81      7.72 o
   1  22   8       24.46       16.79     11.20 o
   2  22   8       12.41        6.72      7.26 o
   3  22   8        7.53       12.65      7.89 o
  -2  23   8        6.54       15.10     10.23 o
  -1  23   8       68.72       47.98     12.68 o
   0  23   8      158.22      170.32     16.39 o
   1  23   8        0.10       -0.18      9.91 o
   2  23   8        2.13        2.54      8.71 o
  -2  24   8       29.05       25.27     12.90 o
  -1  24   8        1.74        7.42      9.83 o
   0  24   8       35.62       42.79     11.00 o
   1  24   8      112.23       67.75     24.17 o
   2  24   8        7.63        5.52      8.86 o
  -1  25   8        8.16        4.61      8.49 o
   0  25   8        0.06       -2.85      8.16 o
   1  25   8        0.00       -6.68     10.76 o
  -1  26   8        7.24        8.50      9.18 o
   0  26   8       29.27       20.38     11.43 o
   1  26   8        2.03       -2.29     11.48 o
  -5   0   9        0.54       -4.08     13.16 o
  -3   0   9        3.37       -3.89      4.95 o
  -1   0   9     1061.22     1186.50     27.48 o
   1   0   9     3083.58     3211.57     75.06 o
   3   0   9       51.41       37.40      7.79 o
   5   0   9       57.74       47.34     27.82 o
  -5   1   9       12.87        2.83      9.55 o
  -4   1   9      118.05      218.75     26.35 o
  -3   1   9       32.58       25.09      5.14 o
  -2   1   9       32.62       42.12      6.50 o
  -1   1   9     2385.48     2624.89     29.00 o
   0   1   9     1806.49     2028.81     20.25 o
   1   1   9      150.34      167.36      6.83 o
   2   1   9     2235.84     2227.96     49.48 o
   3   1   9       64.57      106.24      8.06 o
   4   1   9       32.10       32.39      6.40 o
   5   1   9       11.41       -0.09      8.01 o
  -5   2   9       33.11       16.96     10.90 o
  -4   2   9      210.33      151.19     19.17 o
  -3   2   9       83.07      103.21      9.25 o
  -2   2   9      313.01      392.68     13.10 o
  -1   2   9       99.94      126.77      5.80 o
   0   2   9     1280.18     1533.30     16.54 o
   1   2   9      497.74      544.91     15.95 o
   2   2   9       50.20       55.50      4.99 o
   3   2   9      228.53      251.98     11.00 o
   4   2   9        0.02        0.02      4.85 o
   5   2   9       24.09       21.74      9.77 o
  -5   3   9        1.23       12.47     10.32 o
  -4   3   9      357.13      429.81     50.15 o
  -3   3   9      177.61      151.14      8.38 o
  -2   3   9      177.20      165.91     12.00 o
  -1   3   9       73.60       65.78      4.74 o
   0   3   9     4928.88     5387.36     57.23 o
   1   3   9      708.52      806.59     29.15 o
   2   3   9      103.23      103.45      5.37 o
   3   3   9        0.58        3.10      4.07 o
   4   3   9        0.20        2.61      5.01 o
   5   3   9       20.63       13.70      9.52 o
  -5   4   9        0.00       -4.14      8.53 o
  -4   4   9       14.55       17.85      9.45 o
  -3   4   9        0.97       -0.07      3.78 o
  -2   4   9       22.63       41.28      5.85 o
  -1   4   9     7765.81     8601.59    107.57 o
   0   4   9     2497.00     2748.11     32.63 o
   1   4   9     1179.93     1190.02     34.42 o
   2   4   9     2010.33     2213.94     44.46 o
   3   4   9       31.81       22.82      5.38 o
   4   4   9       29.89       36.00      6.82 o
   5   4   9        2.13        1.57      8.79 o
  -5   5   9       26.00       35.39     12.11 o
  -4   5   9      485.10      632.62     80.31 o
  -3   5   9      138.28      134.47     13.11 o
  -2   5   9       48.22       47.95      9.12 o
  -1   5   9     4505.28     5059.22     99.05 o
   0   5   9      446.73      443.94     10.31 o
   1   5   9     1164.19     1292.65     34.56 o
   2   5   9      125.98      212.04     12.03 o
   3   5   9      195.60      212.64     11.23 o
   4   5   9       16.28       14.50      6.06 o
   5   5   9        0.31       -0.09      6.71 o
  -5   6   9       19.10        8.43      9.79 o
  -4   6   9       47.37       40.81     10.99 o
  -3   6   9      150.75      154.65      8.83 o
  -2   6   9       50.37       36.27      4.78 o
  -1   6   9      177.55      204.02      7.75 o
   0   6   9      164.67      152.91      6.57 o
   1   6   9      352.42      430.66     13.48 o
   2   6   9      185.04      265.74      8.73 o
   3   6   9       33.16       30.22      6.12 o
   4   6   9        0.08       -2.21      5.27 o
   5   6   9       25.68       22.79      7.76 o
  -5   7   9       23.78       15.96      9.90 o
  -4   7   9      285.59      384.42     36.94 o
  -3   7   9       33.55       36.88      5.38 o
  -2   7   9      149.29      181.97     10.65 o
  -1   7   9      649.85      953.77     20.67 o
   0   7   9      293.61      440.71     16.43 o
   1   7   9       97.54       94.84      6.22 o
   2   7   9      175.41      115.61      6.75 o
   3   7   9       22.05       17.70      6.13 o
   4   7   9       86.77       69.44      8.95 o
   5   7   9        1.73        0.16      7.21 o
  -5   8   9       58.89       56.36     13.03 o
  -4   8   9        0.96       13.51     10.08 o
  -3   8   9      231.71      270.69     10.50 o
  -2   8   9      213.21      189.19      9.43 o
  -1   8   9     2364.77     2484.57     57.34 o
   0   8   9      107.43       73.79      5.28 o
   1   8   9      142.80      171.38      9.41 o
   2   8   9      300.45      311.26     10.28 o
   3   8   9      365.61      334.38     14.26 o
   4   8   9       13.84       13.43      7.11 o
   5   8   9       37.12       47.74     10.04 o
  -5   9   9        4.16        0.19      9.98 o
  -4   9   9      235.29      262.87     25.88 o
  -3   9   9      126.17      108.86      8.60 o
  -2   9   9      195.80      185.69     10.28 o
  -1   9   9      849.90      847.58     22.31 o
   0   9   9      282.94      406.38     12.81 o
   1   9   9       60.37       73.28      6.16 o
   2   9   9        1.04        7.37      4.23 o
   3   9   9        0.37        9.17      6.98 o
   4   9   9        0.02       -0.46      6.79 o
   5   9   9       17.30       14.25      8.87 o
  -5  10   9       14.46       21.22     11.63 o
  -4  10   9        0.24        3.62      8.86 o
  -3  10   9      222.16      191.46     11.45 o
  -2  10   9       73.82       92.66      7.20 o
  -1  10   9      794.66      860.96     26.87 o
   0  10   9     1049.82     1245.65     34.35 o
   1  10   9      511.68      507.73     17.18 o
   2  10   9      515.73      657.60     18.87 o
   3  10   9      654.27      741.89     26.37 o
   4  10   9        5.36        5.51      7.36 o
   5  10   9        0.09        3.52      8.17 o
  -5  11   9        9.33       17.58     12.28 o
  -4  11   9       40.31       49.57     12.15 o
  -3  11   9      316.14      327.02     13.68 o
  -2  11   9      305.56      300.63     12.99 o
  -1  11   9      199.84      205.21     10.05 o
   0  11   9      704.91      700.24     23.26 o
   1  11   9       21.70       22.10      4.56 o
   2  11   9      412.76      340.72     19.20 o
   3  11   9      263.46      286.17     17.49 o
   4  11   9       38.44       37.28      9.77 o
  -4  12   9       15.35       24.49     10.97 o
  -3  12   9       20.42       17.08      6.34 o
  -2  12   9       24.93       14.84      5.17 o
  -1  12   9       99.30       95.47      7.16 o
   0  12   9      174.92      170.87      8.80 o
   1  12   9       88.25      119.74     10.64 o
   2  12   9      516.35      565.19     29.26 o
   3  12   9       14.55       15.85      7.87 o
   4  12   9        3.82       -3.72      7.61 o
  -4  13   9        0.03       -4.42     10.02 o
  -3  13   9      445.13      432.55     16.16 o
  -2  13   9      120.42       97.56      9.43 o
  -1  13   9        7.90        1.73      3.65 o
   0  13   9        5.25       -2.25      3.34 o
   1  13   9      104.68       78.21      8.49 o
   2  13   9       95.10       81.15      8.80 o
   3  13   9       43.13       42.29      8.20 o
   4  13   9        0.78        6.58      8.85 o
  -4  14   9       41.07       44.82      9.76 o
  -3  14   9       23.92       17.52      7.51 o
  -2  14   9        5.53        0.22      5.68 o
  -1  14   9       42.71       59.54      7.33 o
   0  14   9      204.50      182.80      9.65 o
   1  14   9      107.88      112.51      9.53 o
   2  14   9      235.93      300.32     16.12 o
   3  14   9        0.03       -1.81      5.85 o
   4  14   9       83.63       88.40     13.44 o
  -4  15   9       13.86        5.38      8.04 o
  -3  15   9        6.38        1.93      6.46 o
  -2  15   9       78.45       69.97      9.68 o
  -1  15   9       25.44       20.77      5.86 o
   0  15   9      467.26      589.80     23.52 o
   1  15   9       12.65        4.53      4.93 o
   2  15   9        5.04        6.89      5.38 o
   3  15   9       33.77       42.22      9.29 o
   4  15   9       74.11       73.60     14.07 o
  -4  16   9        5.49       11.28      8.86 o
  -3  16   9        0.48       -0.34      6.32 o
  -2  16   9      154.49      176.04     13.90 o
  -1  16   9      422.85      494.47     29.95 o
   0  16   9      222.18      266.06     12.74 o
   1  16   9      870.42     1059.70     39.23 o
   2  16   9       35.35       22.43      6.93 o
   3  16   9        2.27        6.07      7.36 o
   4  16   9        1.34       -0.42      9.92 o
  -4  17   9        5.81        3.18      9.79 o
  -3  17   9       24.54       15.09      7.87 o
  -2  17   9       26.40       31.96      8.93 o
  -1  17   9      333.57      380.81     16.80 o
   0  17   9      385.33      516.73     29.97 o
   1  17   9       33.97       11.66      6.99 o
   2  17   9       79.55       47.99      8.78 o
   3  17   9        0.44        1.25      7.27 o
   4  17   9        0.02        7.55     10.62 o
  -4  18   9        3.70        0.18      9.80 o
  -3  18   9        0.00       -1.27      6.91 o
  -2  18   9       18.50       29.47      8.71 o
  -1  18   9      234.78      285.63     21.98 o
   0  18   9       38.40       22.82      7.98 o
   1  18   9      428.38      478.74     36.12 o
   2  18   9      103.59       88.03     10.89 o
   3  18   9       44.35       54.48     11.09 o
  -3  19   9        8.07        7.06      7.88 o
  -2  19   9       46.35       45.82     10.88 o
  -1  19   9      516.86      631.59     28.90 o
   0  19   9        1.39        6.51      6.92 o
   1  19   9      214.49      213.69     18.00 o
   2  19   9       10.54       13.13      7.60 o
   3  19   9        0.05       -6.75      8.06 o
  -3  20   9        0.32       -0.91      7.57 o
  -2  20   9      336.15      359.37     23.02 o
  -1  20   9      120.38      136.85     12.92 o
   0  20   9       63.89       55.66     10.66 o
   1  20   9        8.80       18.89      9.31 o
   2  20   9       25.30       29.54      8.93 o
   3  20   9       12.86       12.01      7.14 o
  -3  21   9        1.17        8.47      8.46 o
  -2  21   9        1.26       -3.31      7.29 o
  -1  21   9      349.21      408.50     23.00 o
   0  21   9       48.28       55.46     10.98 o
   1  21   9        6.94        1.95      7.76 o
   2  21   9        5.51        5.80      7.26 o
   3  21   9       10.44        8.72      7.10 o
  -3  22   9        7.77        5.84      9.95 o
  -2  22   9       14.54       29.46     20.06 o
  -1  22   9      191.68      240.09     19.84 o
   0  22   9       55.89       64.24     11.73 o
   1  22   9        2.62        0.21      9.80 o
   2  22   9        1.34        0.01      8.05 o
  -2  23   9       22.40       26.11     12.83 o
  -1  23   9       45.46       56.97     11.71 o
   0  23   9      168.21      176.79     19.42 o
   1  23   9       19.57       29.64     13.18 o
   2  23   9       13.48        9.60      9.41 o
  -2  24   9        0.60        0.73     10.37 o
  -1  24   9       89.34       85.86     13.42 o
   0  24   9       49.34       58.56     12.18 o
   1  24   9       21.11       14.57     11.91 o
   2  24   9        9.53        6.07      9.44 o
  -1  25   9       33.35       21.28     10.33 o
   0  25   9       66.85       46.47     13.32 o
   1  25   9       14.80        2.52     11.49 o
   0  26   9        2.11        2.12     10.57 o
  -4   0  10      166.93       98.26     21.95 o
  -2   0  10      138.35      121.23     12.09 o
   0   0  10     1410.15     1291.07     22.49 o
   2   0  10      141.04      126.75     18.89 o
   4   0  10       37.33       48.10     10.96 o
  -5   1  10        1.44        1.97      9.94 o
  -4   1  10      132.52      155.67     18.05 o
  -3   1  10      749.64      858.56     18.40 o
  -2   1  10       61.41       69.82      7.15 o
  -1   1  10      631.94      484.99     11.38 o
   0   1  10      953.75      902.78     13.45 o
   1   1  10      332.32      391.82      9.96 o
   2   1  10       55.98       39.80      4.17 o
   3   1  10       58.52       72.01      7.39 o
   4   1  10       22.30       26.04      6.83 o
   5   1  10        1.92        0.46      6.72 o
  -5   2  10        5.53        1.80      9.80 o
  -4   2  10       36.63       33.21     12.59 o
  -3   2  10       68.95       95.77      7.08 o
  -2   2  10      937.10     1007.56     22.79 o
  -1   2  10     2657.58     2998.16     39.77 o
   0   2  10      293.87      368.03      9.05 o
   1   2  10      604.56      618.27     20.94 o
   2   2  10      376.19      248.48      7.64 o
   3   2  10       55.74       72.44      7.53 o
   4   2  10        9.06       10.17      6.01 o
   5   2  10        7.44        5.37      6.59 o
  -5   3  10       10.22        9.93     10.40 o
  -4   3  10      267.83      201.11     19.14 o
  -3   3  10       91.31       93.57      7.07 o
  -2   3  10      545.60      471.02     15.05 o
  -1   3  10        1.48       -2.00      2.69 o
   0   3  10       55.93       85.31      5.16 o
   1   3  10        7.05        3.50      3.67 o
   2   3  10      100.66       65.28      5.09 o
   3   3  10        4.24        1.98      4.45 o
   4   3  10       92.38      117.75      9.76 o
   5   3  10        0.01       -0.15      6.52 o
  -5   4  10        3.06       -0.97      9.87 o
  -4   4  10       97.52       85.97     19.45 o
  -3   4  10      169.86      231.68     11.15 o
  -2   4  10        0.24       -1.79      3.48 o
  -1   4  10      926.98      860.87     14.92 o
   0   4  10     2082.06     2157.16     38.88 o
   1   4  10      550.27      690.28     24.84 o
   2   4  10        8.13        3.34      3.24 o
   3   4  10      504.78      461.17     15.22 o
   4   4  10       42.98       29.10      6.89 o
   5   4  10        6.27        1.38      6.93 o
  -5   5  10        0.00        0.33      9.53 o
  -4   5  10       94.40      102.86     14.11 o
  -3   5  10        8.14       13.20      5.40 o
  -2   5  10       82.66       81.99      7.19 o
  -1   5  10      150.90      248.39      8.44 o
   0   5  10      514.22      736.26     13.01 o
   1   5  10      997.83     1005.30     32.36 o
   2   5  10       22.96       10.70      3.85 o
   3   5  10        0.35        3.05      4.74 o
   4   5  10       25.09       21.70      6.78 o
   5   5  10       28.50       27.47      8.60 o
  -5   6  10        8.00       14.37     10.06 o
  -4   6  10       30.73       46.14     12.03 o
  -3   6  10       11.68        4.15      4.82 o
  -2   6  10       64.52       73.83      7.10 o
  -1   6  10      636.65     1017.64     15.86 o
   0   6  10       97.22       48.16      4.58 o
   1   6  10       17.47        6.08      3.17 o
   2   6  10      535.90      620.26     12.65 o
   3   6  10      112.71      114.15      9.44 o
   4   6  10       89.84       74.45      9.11 o
   5   6  10        0.23        2.33      7.12 o
  -5   7  10       13.88       11.52     10.31 o
  -4   7  10        3.25       12.95     10.00 o
  -3   7  10      164.33      150.70      9.47 o
  -2   7  10        4.72       14.79      4.36 o
  -1   7  10        5.32       14.94      3.73 o
   0   7  10     2563.67     2853.46     64.04 o
   1   7  10       96.77      102.79      6.17 o
   2   7  10       31.04       50.09      5.29 o
   3   7  10       70.18       88.26      8.97 o
   4   7  10        2.49        8.10      6.34 o
   5   7  10        2.31        0.17      7.53 o
  -5   8  10        0.13       -2.73     10.38 o
  -4   8  10       10.63       23.69     10.93 o
  -3   8  10        1.79        3.79      5.14 o
  -2   8  10       26.03       20.69      5.68 o
  -1   8  10       87.51       97.65      6.30 o
   0   8  10      537.94      748.20     26.98 o
   1   8  10       24.36       40.11      5.09 o
   2   8  10       46.04       64.10      6.75 o
   3   8  10      487.36      498.68     23.05 o
   4   8  10       96.63       87.92     11.07 o
   5   8  10       42.76       41.97     10.09 o
  -5   9  10        1.74        4.83     10.65 o
  -4   9  10       27.95       27.20     10.20 o
  -3   9  10      148.28      166.45     12.63 o
  -2   9  10        6.35       -0.88      3.39 o
  -1   9  10       16.07       24.93      4.71 o
   0   9  10       97.93      115.99      6.80 o
   1   9  10       23.11       22.22      4.45 o
   2   9  10        5.76        3.43      5.12 o
   3   9  10      572.70      652.54     25.07 o
   4   9  10        3.91        8.93      7.18 o
  -5  10  10        6.31        5.92     11.65 o
  -4  10  10       18.03       28.36     10.85 o
  -3  10  10       75.36       59.54      8.08 o
  -2  10  10      219.29      246.82     10.57 o
  -1  10  10       35.44       20.06      4.78 o
   0  10  10      918.65     1070.48     30.24 o
   1  10  10        2.97        2.35      3.42 o
   2  10  10        0.50        1.40      4.73 o
   3  10  10      339.25      345.35     18.18 o
   4  10  10        1.70        0.67      7.40 o
  -4  11  10        2.05       21.09     10.59 o
  -3  11  10        1.58        4.81      5.76 o
  -2  11  10       14.05        6.32      5.07 o
  -1  11  10      231.28      231.87     13.60 o
   0  11  10      142.47      172.33     10.62 o
   1  11  10       96.12       96.50      8.22 o
   2  11  10        0.00       -5.32      4.79 o
   3  11  10       56.67       81.58     11.31 o
   4  11  10       20.98       15.61      8.78 o
  -4  12  10        2.90        4.62     10.22 o
  -3  12  10      116.00      116.87     10.04 o
  -2  12  10       80.65       79.91     10.07 o
  -1  12  10       82.22      108.29      8.51 o
   0  12  10      213.15      265.69     10.82 o
   1  12  10      949.60     1033.67     40.18 o
   2  12  10       36.74       54.70      7.93 o
   3  12  10       29.22       23.92      8.70 o
   4  12  10       55.61       63.08     11.92 o
  -4  13  10       11.46       13.58      8.27 o
  -3  13  10      365.51      404.74     17.55 o
  -2  13  10      265.55      219.60     12.88 o
  -1  13  10      295.13      255.98     10.89 o
   0  13  10     1212.91     1206.55     46.36 o
   1  13  10      547.70      528.75     31.78 o
   2  13  10      308.05      292.82     27.52 o
   3  13  10        0.57        1.85      5.38 o
   4  13  10       34.34       27.06      9.59 o
  -4  14  10       18.96       14.83      8.81 o
  -3  14  10       15.00       17.40      7.26 o
  -2  14  10        4.40       -2.36      4.97 o
  -1  14  10       14.70       12.48      4.82 o
   0  14  10       44.60       52.27      7.08 o
   1  14  10      328.35      403.49     23.02 o
   2  14  10        0.00        4.43      5.80 o
   3  14  10       36.26       27.30      7.83 o
   4  14  10       19.79       13.22     10.43 o
  -4  15  10        0.53       -6.58      7.96 o
  -3  15  10       20.57       30.91      8.30 o
  -2  15  10       72.69       97.48     10.21 o
  -1  15  10       39.18       33.35      7.14 o
   0  15  10      145.97      137.90      9.84 o
   1  15  10       47.09       52.11      8.78 o
   2  15  10        0.06        1.55      5.93 o
   3  15  10      143.07      147.71     16.49 o
   4  15  10        5.10        8.53      9.93 o
  -4  16  10       19.11       14.56     10.24 o
  -3  16  10        0.86        1.73      6.65 o
  -2  16  10      127.08      171.27     13.99 o
  -1  16  10       83.16       87.50     10.20 o
   0  16  10       93.34      117.35      9.71 o
   1  16  10      152.70      139.05     12.57 o
   2  16  10       79.30       57.57      9.06 o
   3  16  10       19.20       16.11      8.33 o
   4  16  10       21.73       23.00     11.94 o
  -4  17  10        6.49        0.80     10.23 o
  -3  17  10       17.26       10.47      7.60 o
  -2  17  10      313.65      330.32     28.40 o
  -1  17  10       68.01       41.95      9.41 o
   0  17  10       90.83       79.53      9.60 o
   1  17  10       98.46      134.93     13.92 o
   2  17  10       51.44       47.88      9.07 o
   3  17  10       73.35       73.90     11.47 o
   4  17  10        0.02        5.30     11.33 o
  -3  18  10        0.11        3.75      7.45 o
  -2  18  10       33.99       41.95      9.72 o
  -1  18  10      161.66      181.60     14.86 o
   0  18  10       89.82       78.18     11.11 o
   1  18  10        2.35        6.40      6.94 o
   2  18  10        0.08        2.19      6.60 o
   3  18  10        1.82        8.07      8.38 o
  -3  19  10       11.26       12.64      8.57 o
  -2  19  10       48.56       74.26     13.22 o
  -1  19  10      347.55      375.02     20.22 o
   0  19  10      238.82      268.91     19.03 o
   1  19  10       63.04       44.02     11.57 o
   2  19  10       17.27       13.91      7.93 o
   3  19  10       15.96        9.62      9.10 o
  -3  20  10       23.73       16.94      9.36 o
  -2  20  10        0.61        3.23      7.93 o
  -1  20  10      181.31      233.27     19.51 o
   0  20  10       11.16        3.93      7.60 o
   1  20  10       22.37       21.04      9.63 o
   2  20  10        0.47       -2.01      7.16 o
   3  20  10       10.68       20.99     10.02 o
  -3  21  10        4.47       12.39     10.11 o
  -2  21  10       77.20      106.19     18.13 o
  -1  21  10       35.18       24.94      8.30 o
   0  21  10      157.76      146.37     15.28 o
   1  21  10       98.52      112.17     21.92 o
   2  21  10       43.03       25.86      9.24 o
   3  21  10       12.50       18.36     10.66 o
  -2  22  10       46.31       50.82     15.00 o
  -1  22  10       63.30       81.33     12.92 o
   0  22  10      184.29      210.09     17.23 o
   1  22  10       35.11       47.64     14.63 o
   2  22  10        4.75       -3.11      8.32 o
  -2  23  10        4.23        7.53     10.87 o
  -1  23  10       21.75       11.01      8.84 o
   0  23  10        0.35       -4.37      7.19 o
   1  23  10        0.32       -5.89      9.55 o
   2  23  10        2.72        1.18      9.28 o
  -2  24  10       34.59       37.45     14.54 o
  -1  24  10       28.63       23.94     10.22 o
   0  24  10        0.50        9.30     10.20 o
   1  24  10       58.87       43.27     15.45 o
  -1  25  10       18.13       21.56      9.79 o
   0  25  10       82.91       79.91     16.18 o
   1  25  10       96.95       69.21     17.70 o
  -5   0  11        5.94        2.65     16.66 o
  -3   0  11     1277.07     1276.49     83.99 o
  -1   0  11     2223.79     2789.20     52.27 o
   1   0  11      172.58      226.70     12.36 o
   3   0  11        0.30       -4.88      5.86 o
   5   0  11       61.84       55.08     12.99 o
  -5   1  11        4.74        6.18     11.53 o
  -4   1  11       15.25       35.84     12.71 o
  -3   1  11     1180.62     1319.99     47.74 o
  -2   1  11      517.30      495.64     15.82 o
  -1   1  11      418.06      446.27     10.73 o
   0   1  11      138.95      193.06      7.34 o
   1   1  11       12.88       23.99      4.13 o
   2   1  11      734.78     1037.58     14.49 o
   3   1  11       67.09       83.34      8.21 o
   4   1  11       19.68       23.57      7.03 o
   5   1  11       12.02        9.80      7.27 o
  -5   2  11       17.30       14.61     11.50 o
  -4   2  11       63.00       60.53     13.99 o
  -3   2  11       27.46       25.20      9.64 o
  -2   2  11      185.95      200.97     11.14 o
  -1   2  11       14.25        4.05      3.02 o
   0   2  11       59.69       70.08      5.07 o
   1   2  11      362.21      397.36     16.04 o
   2   2  11      354.43      308.49      8.85 o
   3   2  11      313.13      355.46     13.88 o
   4   2  11       44.03       64.62      9.04 o
   5   2  11       19.34       15.53      7.54 o
  -5   3  11        0.01        4.08     10.43 o
  -4   3  11       13.23        3.06     10.20 o
  -3   3  11       37.59       49.76      7.47 o
  -2   3  11      188.13      172.23     10.60 o
  -1   3  11     1575.28     1852.70     25.56 o
   0   3  11     2074.01     2257.50     38.69 o
   1   3  11      184.70      182.04      8.79 o
   2   3  11        9.76       10.59      3.59 o
   3   3  11       27.16       24.87      6.12 o
   4   3  11       11.27       14.64      6.49 o
   5   3  11        9.26        8.31      7.19 o
  -5   4  11       10.28        7.31     11.00 o
  -4   4  11        7.32       11.42     11.39 o
  -3   4  11       11.72        2.78      5.23 o
  -2   4  11      227.03      268.15     11.41 o
  -1   4  11       85.87       82.33      5.63 o
   0   4  11     1296.77     1516.28     25.46 o
   1   4  11        3.76       -2.83      3.37 o
   2   4  11       31.72       22.50      4.29 o
   3   4  11        6.27        7.22      5.14 o
   4   4  11        6.44       12.60      6.55 o
   5   4  11        0.16       -2.23      7.05 o
  -5   5  11        0.06       -6.93     10.43 o
  -4   5  11       29.50       24.49     12.41 o
  -3   5  11      110.66      116.18      8.25 o
  -2   5  11      450.94      457.45     15.94 o
  -1   5  11       67.58       55.16      5.03 o
   0   5  11      941.32     1101.58     23.35 o
   1   5  11      217.33      177.77      7.91 o
   2   5  11        1.78       -1.16      3.19 o
   3   5  11      183.61      170.25     11.19 o
   4   5  11        0.03        1.75      5.81 o
   5   5  11       12.87       16.76      8.71 o
  -5   6  11        7.17        3.79     12.84 o
  -4   6  11        7.49       -1.11     10.19 o
  -3   6  11       29.33       22.30      6.42 o
  -2   6  11      344.97      339.77     26.49 o
  -1   6  11      228.29      229.22      8.59 o
   0   6  11      137.37      157.93      7.29 o
   1   6  11      241.52      208.11     11.40 o
   2   6  11      122.97      125.83      7.25 o
   3   6  11      382.72      413.43     15.73 o
   4   6  11        0.64       -3.02      6.33 o
   5   6  11        7.44       11.61      7.99 o
  -5   7  11        0.12        0.65     11.29 o
  -4   7  11        7.57        1.44      9.88 o
  -3   7  11       10.66       17.15      6.37 o
  -2   7  11       33.82       39.77      6.69 o
  -1   7  11       64.31       67.97      5.64 o
   0   7  11      465.45      618.82     13.09 o
   1   7  11       41.82       54.90      4.93 o
   2   7  11      139.70      124.61      7.91 o
   3   7  11      210.48      220.02     14.89 o
   4   7  11       47.50       44.00      9.07 o
   5   7  11       11.02        7.67      8.49 o
  -5   8  11       28.06       31.60     14.04 o
  -4   8  11        3.88        0.37      9.02 o
  -3   8  11       25.93       31.33      7.54 o
  -2   8  11       36.44       45.53      7.43 o
  -1   8  11      227.72      178.69      8.84 o
   0   8  11      191.81      221.07      8.71 o
   1   8  11      107.18       80.66      6.62 o
   2   8  11        0.51       -4.10      3.82 o
   3   8  11      711.00      816.66     24.91 o
   4   8  11       61.11       60.88     10.12 o
  -5   9  11        0.07       -3.72     11.40 o
  -4   9  11       46.57       46.48     12.26 o
  -3   9  11       13.08       15.28      6.30 o
  -2   9  11       11.09       16.19      5.85 o
  -1   9  11      116.47      163.47     11.15 o
   0   9  11      160.89      157.42      7.81 o
   1   9  11        6.41        9.88      4.30 o
   2   9  11      310.69      302.24     13.99 o
   3   9  11        2.96        9.53      7.37 o
   4   9  11        5.38        6.69      7.64 o
  -4  10  11        4.34       14.41     10.59 o
  -3  10  11        6.36        3.68      5.59 o
  -2  10  11        1.43       -0.57      4.23 o
  -1  10  11        8.92       14.54      4.72 o
   0  10  11        7.24        5.32      3.32 o
   1  10  11      146.35      169.67     10.09 o
   2  10  11      253.59      251.37     12.57 o
   3  10  11      102.93       88.94     11.57 o
   4  10  11       15.58       10.68      7.87 o
  -4  11  11       52.60       65.48      9.69 o
  -3  11  11       84.58       93.36      9.46 o
  -2  11  11      260.42      297.84     13.41 o
  -1  11  11      229.16      270.15     11.75 o
   0  11  11      283.53      336.40     14.22 o
   1  11  11        1.59       -1.89      4.08 o
   2  11  11      119.06      142.52     11.31 o
   3  11  11        0.07        5.37      7.26 o
   4  11  11       17.72       16.79      9.30 o
  -4  12  11        0.52       -4.29      7.36 o
  -3  12  11       17.70       11.23      7.06 o
  -2  12  11        4.81       13.27      6.26 o
  -1  12  11        0.39        2.83      4.19 o
   0  12  11       67.56       57.54      6.88 o
   1  12  11       37.33       40.45      6.70 o
   2  12  11     1199.93     1190.81     56.96 o
   3  12  11       22.52       26.00      6.74 o
   4  12  11        3.95        7.48      8.54 o
  -4  13  11        0.19        0.73      7.94 o
  -3  13  11       43.63       48.29      8.96 o
  -2  13  11      105.85       99.32     10.88 o
  -1  13  11      240.62      222.79     10.70 o
   0  13  11      148.72      132.75      9.51 o
   1  13  11      334.01      360.73     14.98 o
   2  13  11       72.75       97.64     12.86 o
   3  13  11        1.29        1.54      6.33 o
   4  13  11       25.76       11.83      9.72 o
  -4  14  11       15.64       11.00      9.48 o
  -3  14  11       51.63       29.49      8.40 o
  -2  14  11       22.79       24.32      6.66 o
  -1  14  11      148.25      151.32     10.14 o
   0  14  11       37.18       31.29      6.87 o
   1  14  11        0.01        1.50      5.52 o
   2  14  11      455.04      515.18     35.14 o
   3  14  11       21.15       26.17      7.93 o
   4  14  11       37.62       37.41     12.06 o
  -4  15  11       42.02       43.02     11.64 o
  -3  15  11       54.25       48.93      9.44 o
  -2  15  11       32.08       42.47      8.34 o
  -1  15  11        2.89        1.36      4.71 o
   0  15  11      312.01      304.25     15.01 o
   1  15  11      128.89      138.43     12.35 o
   2  15  11       42.31       40.87      8.27 o
   3  15  11       22.04        9.17      7.24 o
   4  15  11        2.17        1.46     10.08 o
  -4  16  11        2.88       -1.49      9.15 o
  -3  16  11        5.90        6.24      7.21 o
  -2  16  11      624.73      673.43     22.57 o
  -1  16  11       90.73      100.32     12.23 o
   0  16  11        5.55        6.02      5.55 o
   1  16  11      468.22      479.22     28.51 o
   2  16  11       11.93       14.30      6.98 o
   3  16  11        5.88        7.76      8.28 o
   4  16  11       14.73       25.95     11.99 o
  -3  17  11        1.37        0.90      7.25 o
  -2  17  11        2.94        1.53      6.76 o
  -1  17  11        3.45       -3.33      6.43 o
   0  17  11      218.53      193.96     13.21 o
   1  17  11       41.12       42.14      9.36 o
   2  17  11       35.66       21.20      7.54 o
   3  17  11        1.96        2.99      8.08 o
  -3  18  11        0.01       -5.88      7.61 o
  -2  18  11       12.14        2.93      7.90 o
  -1  18  11       69.80       38.20      9.75 o
   0  18  11       78.69      109.12     12.55 o
   1  18  11      129.15      134.68     19.84 o
   2  18  11        8.18        9.99      6.91 o
   3  18  11       19.56       10.33      9.01 o
  -3  19  11        8.36        4.56      8.12 o
  -2  19  11       21.27       12.49      9.24 o
  -1  19  11       57.47       51.29     10.79 o
   0  19  11       83.63       91.90     12.27 o
   1  19  11       78.61       52.49     12.15 o
   2  19  11        1.55       -3.37      6.62 o
   3  19  11        2.02       -1.33      8.18 o
  -3  20  11        0.18        4.80      9.09 o
  -2  20  11        3.94        5.38      9.81 o
  -1  20  11       73.26       54.99     12.44 o
   0  20  11      136.14      133.87     14.35 o
   1  20  11        7.05        6.56      8.75 o
   2  20  11       14.73        7.54      7.66 o
   3  20  11        0.15       -1.03      8.97 o
  -3  21  11        3.42       -1.42      9.57 o
  -2  21  11        6.08        5.56     10.32 o
  -1  21  11       79.16      101.36     13.49 o
   0  21  11        2.44        1.74      7.74 o
   1  21  11        0.63        1.05      9.52 o
   2  21  11        0.22        0.82      7.02 o
  -2  22  11       16.71       11.17     11.32 o
  -1  22  11       49.33       33.31     10.28 o
   0  22  11       14.73       11.41      8.63 o
   1  22  11        0.40        1.78      9.67 o
   2  22  11        0.63       -1.07      8.54 o
  -2  23  11       14.44       26.96     13.82 o
  -1  23  11        6.10        4.43      9.21 o
   0  23  11       13.97       18.22     10.58 o
   1  23  11        3.45        0.52     10.26 o
   2  23  11        0.08        1.05      9.04 o
  -1  24  11       36.48       27.14     11.80 o
   0  24  11        1.61       10.04     10.46 o
   1  24  11       39.78       45.85     15.12 o
  -1  25  11        6.94        3.17      9.64 o
   0  25  11        1.48        1.45      9.90 o
  -4   0  12      213.60      191.87     28.82 o
  -2   0  12       22.09       24.54     10.33 o
   0   0  12     1474.66     1527.33     34.47 o
   2   0  12      772.90      957.75     23.85 o
   4   0  12       42.27       33.96     11.13 o
  -5   1  12        0.47        0.70     11.65 o
  -4   1  12      104.34      122.95     18.09 o
  -3   1  12       34.05       30.19      6.92 o
  -2   1  12       56.34       75.44      8.21 o
  -1   1  12      291.37      293.04      9.32 o
   0   1  12     1187.88     1505.56     26.06 o
   1   1  12        4.39       13.57      3.89 o
   2   1  12        8.54        0.20      3.31 o
   3   1  12       17.28        7.91      5.42 o
   4   1  12       84.18       77.91      9.72 o
   5   1  12       26.46       28.13      8.66 o
  -5   2  12       10.12       -2.71     10.85 o
  -4   2  12        5.57       11.44     13.94 o
  -3   2  12      398.15      386.85     15.21 o
  -2   2  12       95.17       85.47      8.76 o
  -1   2  12       39.89       26.18      4.14 o
   0   2  12     2098.24     2428.65     45.50 o
   1   2  12        9.58        9.23      3.75 o
   2   2  12       85.13      142.61      7.21 o
   3   2  12       73.69      103.87      9.19 o
   4   2  12       15.55       22.11      7.66 o
   5   2  12        2.44        4.51      7.67 o
  -5   3  12       10.13       15.69     12.34 o
  -4   3  12        3.56       -3.87     10.44 o
  -3   3  12       14.93       14.87      6.63 o
  -2   3  12      145.27      114.11      9.70 o
  -1   3  12      785.82      740.70     14.16 o
   0   3  12       57.94       65.50      5.39 o
   1   3  12        6.98        3.08      3.30 o
   2   3  12      103.21       86.31      6.22 o
   3   3  12      173.55      185.78     11.69 o
   4   3  12       49.52       62.08      8.85 o
   5   3  12       12.59       11.39      7.94 o
  -5   4  12        0.74       -6.21     10.77 o
  -4   4  12      128.12      157.54     19.21 o
  -3   4  12       90.29       96.09     10.11 o
  -2   4  12       91.74       95.60      9.19 o
  -1   4  12        2.61        4.25      3.10 o
   0   4  12      130.15      137.02      6.97 o
   1   4  12      330.02      420.35     12.08 o
   2   4  12        3.38        3.69      3.56 o
   3   4  12       21.44       23.15      6.59 o
   4   4  12       63.10       62.74      9.16 o
   5   4  12        6.83       11.75      8.28 o
  -5   5  12        4.42        4.81     11.93 o
  -4   5  12       12.72       22.07     11.96 o
  -3   5  12      173.88      164.79     10.85 o
  -2   5  12      431.93      552.40     23.64 o
  -1   5  12       19.17       15.58      3.81 o
   0   5  12       37.87       64.66      5.36 o
   1   5  12        2.39        2.77      3.48 o
   2   5  12       36.26       26.63      4.68 o
   3   5  12       12.67       15.54      8.74 o
   4   5  12       78.65       77.06      9.82 o
   5   5  12       10.24        6.36      8.37 o
  -5   6  12        0.94       -2.50     10.87 o
  -4   6  12       42.85       53.41     20.77 o
  -3   6  12       27.39       30.45      6.95 o
  -2   6  12      148.35      142.72     10.71 o
  -1   6  12     1073.53     1331.83     25.89 o
   0   6  12      394.64      318.79      9.99 o
   1   6  12       90.42       86.82      6.05 o
   2   6  12      105.74      116.02      7.31 o
   3   6  12       16.93       18.13      7.32 o
   4   6  12       79.00       76.17     10.40 o
  -5   7  12        3.91       -6.39     11.37 o
  -4   7  12        7.51       11.09     11.35 o
  -3   7  12      645.68      658.84     25.30 o
  -2   7  12       81.31       93.41      9.37 o
  -1   7  12     1751.62     1722.04     41.39 o
   0   7  12       42.09       37.67      4.85 o
   1   7  12      125.03       83.55      6.79 o
   2   7  12        2.52        7.80      4.79 o
   3   7  12      109.83      120.09     11.97 o
   4   7  12        8.38       12.60      7.91 o
  -4   8  12       39.71       49.47     14.60 o
  -3   8  12       12.82        5.78      6.31 o
  -2   8  12       27.05       26.25      6.85 o
  -1   8  12      383.60      429.06     13.86 o
   0   8  12      347.35      338.90     10.63 o
   1   8  12      110.98       95.29      7.98 o
   2   8  12       33.53       25.63      5.90 o
   3   8  12       43.81       58.05     10.09 o
   4   8  12       63.28       54.24     10.56 o
  -4   9  12       15.05       13.19     11.68 o
  -3   9  12        6.92        7.12      6.26 o
  -2   9  12        1.51       -4.58      4.64 o
  -1   9  12      260.81      219.11     10.76 o
   0   9  12       33.41       44.21      5.59 o
   1   9  12      997.30      941.42     46.65 o
   2   9  12       44.78       44.61      6.75 o
   3   9  12       14.99       23.65      8.83 o
   4   9  12       27.34       23.81      9.06 o
  -4  10  12       17.65       13.31      8.47 o
  -3  10  12        0.13       -2.10      5.72 o
  -2  10  12      384.70      362.30     16.82 o
  -1  10  12        3.28       -3.68      3.71 o
   0  10  12       51.81       83.16      7.45 o
   1  10  12      217.96      216.62     11.43 o
   2  10  12      172.92      146.66     10.62 o
   3  10  12       46.45       53.87     10.20 o
   4  10  12       31.23       32.29      9.53 o
  -4  11  12        8.24        3.48      7.46 o
  -3  11  12        5.89       -3.82      6.01 o
  -2  11  12       59.95       58.82      7.89 o
  -1  11  12        0.60       -2.26      3.76 o
   0  11  12      583.02      735.00     34.10 o
   1  11  12      262.61      320.19     14.33 o
   2  11  12        4.50       -1.10      5.72 o
   3  11  12       50.35       74.10     11.58 o
   4  11  12       95.90       86.79     12.89 o
  -4  12  12       50.10       43.96     10.74 o
  -3  12  12        2.46       -0.57      5.85 o
  -2  12  12       19.03       18.20      6.06 o
  -1  12  12       17.64       23.54      5.74 o
   0  12  12      134.82      143.00      9.09 o
   1  12  12       15.92       20.61      6.81 o
   2  12  12      110.74      110.22     10.45 o
   3  12  12        7.32        9.56      6.18 o
   4  12  12       48.06       56.83     12.25 o
  -4  13  12       27.52       24.64     10.41 o
  -3  13  12       42.79       41.45      9.14 o
  -2  13  12       21.73       29.09      7.98 o
  -1  13  12      142.51      102.35      9.90 o
   0  13  12      219.92      204.72     13.75 o
   1  13  12       60.06       84.28      9.98 o
   2  13  12       15.53        3.62      6.02 o
   3  13  12        4.13        4.60      6.61 o
   4  13  12       39.18       33.68     11.72 o
  -4  14  12        0.07       -4.07      8.84 o
  -3  14  12       38.65       27.27      8.27 o
  -2  14  12        0.64       -3.24      5.87 o
  -1  14  12        9.87       13.93      5.41 o
   0  14  12      299.46      320.50     20.16 o
   1  14  12      457.27      445.56     19.92 o
   2  14  12       19.72       17.56      7.08 o
   3  14  12       63.34       75.80     11.63 o
   4  14  12       90.15       94.56     15.13 o
  -4  15  12        1.93       -0.25      8.93 o
  -3  15  12       24.93       13.85      7.56 o
  -2  15  12       18.32        9.52      7.77 o
  -1  15  12      315.26      358.76     16.77 o
   0  15  12      413.40      382.74     18.62 o
   1  15  12      400.57      372.81     18.58 o
   2  15  12      148.81      148.31     12.26 o
   3  15  12        0.47        1.72      6.80 o
   4  15  12       26.19       37.41     12.33 o
  -4  16  12        6.60        7.01      9.87 o
  -3  16  12        0.13        3.64      7.12 o
  -2  16  12       14.64        2.94      6.58 o
  -1  16  12      289.34      296.53     15.64 o
   0  16  12       91.56      137.88     11.66 o
   1  16  12      431.20      503.48     29.71 o
   2  16  12       65.51       58.62      9.48 o
   3  16  12        1.39        3.54      8.05 o
  -3  17  12       18.15       16.08      8.71 o
  -2  17  12       98.12      106.71     12.90 o
  -1  17  12      363.95      418.62     27.04 o
   0  17  12        0.08       -5.94      5.14 o
   1  17  12        3.31        7.85      6.96 o
   2  17  12        2.10        5.72      6.80 o
   3  17  12        7.60        3.78      8.57 o
  -3  18  12        0.01       -6.18      7.26 o
  -2  18  12       63.52       71.88     11.87 o
  -1  18  12       56.29       44.39     10.32 o
   0  18  12       48.63       60.60      9.64 o
   1  18  12      100.18      103.32     20.19 o
   2  18  12       10.87        9.04      7.16 o
   3  18  12        1.53        1.97      8.47 o
  -3  19  12        6.19        3.48      8.31 o
  -2  19  12        1.14        6.90      8.55 o
  -1  19  12       13.43       23.04      9.11 o
   0  19  12        8.94       26.33      9.16 o
   1  19  12      110.55      103.56     18.07 o
   2  19  12       64.91       60.46     10.70 o
   3  19  12        0.13        2.74      8.70 o
  -3  20  12        7.84        3.11      9.46 o
  -2  20  12       27.62       22.16     11.63 o
  -1  20  12        0.39       -2.89      7.31 o
   0  20  12       17.77       14.69      8.30 o
   1  20  12        0.08        4.96     10.53 o
   2  20  12        1.17       -0.64      7.37 o
   3  20  12        4.83        6.66      9.97 o
  -2  21  12       29.80       17.30     12.09 o
  -1  21  12        0.57       -0.03      8.33 o
   0  21  12        0.58       -3.65      7.22 o
   1  21  12        2.84        3.65     10.49 o
   2  21  12       10.15        9.71      9.65 o
  -2  22  12        0.13        1.17     10.36 o
  -1  22  12        0.12        2.94      7.95 o
   0  22  12        8.01        3.64      9.41 o
   1  22  12        9.23       16.35     12.10 o
   2  22  12        0.09        2.40      9.36 o
  -2  23  12        4.43       -3.22     10.68 o
  -1  23  12       23.15       29.71     10.71 o
   0  23  12       52.03       72.70     18.97 o
   1  23  12       20.68       16.50     11.92 o
  -1  24  12        0.11       -2.82      9.01 o
   0  24  12        9.91        9.61     10.64 o
   1  24  12       17.18        8.06     11.62 o
  -5   0  13        7.77       11.08     18.59 o
  -3   0  13     2208.71     2329.34    102.14 o
  -1   0  13      504.16      488.42     17.06 o
   1   0  13     1412.71     1211.22     62.22 o
   3   0  13        0.00       -4.50      7.56 o
  -5   1  13        1.41       -2.07     12.29 o
  -4   1  13        4.87       11.38     10.87 o
  -3   1  13      337.46      383.15     14.10 o
  -2   1  13        9.62       27.57      6.41 o
  -1   1  13       72.17       66.08      5.62 o
   0   1  13      158.30      160.52      7.46 o
   1   1  13      585.38      677.15     20.56 o
   2   1  13       20.07       24.00      4.23 o
   3   1  13       27.01       25.06      6.84 o
   4   1  13       22.68       20.35      7.82 o
  -5   2  13        0.05       -9.85     10.98 o
  -4   2  13        0.11       10.79     10.79 o
  -3   2  13      115.98      113.29      9.92 o
  -2   2  13      186.93      190.45     11.92 o
  -1   2  13        1.25        8.47      3.47 o
   0   2  13      528.48      537.74     15.90 o
   1   2  13     1267.82     1365.19     43.73 o
   2   2  13       10.71        3.80      3.65 o
   3   2  13      119.18      123.10     10.43 o
   4   2  13        3.11       -1.46      6.12 o
  -5   3  13        9.23       22.00     13.86 o
  -4   3  13        3.94        0.03      9.85 o
  -3   3  13      342.14      395.72     15.31 o
  -2   3  13      394.66      411.61     16.30 o
  -1   3  13      148.40      127.77      7.15 o
   0   3  13       66.21       49.59      5.01 o
   1   3  13     1249.22     1348.57     54.37 o
   2   3  13       67.24       91.01      6.67 o
   3   3  13       39.06       38.48      7.53 o
   4   3  13        1.59       -5.42      5.97 o
  -5   4  13       12.13        2.27     12.31 o
  -4   4  13       76.50      113.73     17.63 o
  -3   4  13      344.11      400.50     16.45 o
  -2   4  13       93.26      114.86     10.18 o
  -1   4  13       10.65       20.30      4.52 o
   0   4  13        5.06        7.78      3.45 o
   1   4  13       58.42       82.09      6.70 o
   2   4  13        5.33       -2.62      3.56 o
   3   4  13        4.46        9.41      6.13 o
   4   4  13       35.80       31.89      8.33 o
  -5   5  13        1.02        0.12     11.76 o
  -4   5  13       95.21       83.93     21.38 o
  -3   5  13        3.07        2.21      5.77 o
  -2   5  13        0.49       -3.66      4.73 o
  -1   5  13       54.19       71.33      6.42 o
   0   5  13       35.19       29.30      4.63 o
   1   5  13        1.25       -3.78      3.33 o
   2   5  13      102.51      107.06      7.32 o
   3   5  13      166.92      152.21     11.47 o
   4   5  13       13.70        6.93      7.46 o
  -4   6  13       12.57       21.98     12.05 o
  -3   6  13        0.06       -6.65      4.54 o
  -2   6  13      114.08      105.64     10.21 o
  -1   6  13      232.38      175.32      9.71 o
   0   6  13       58.85       74.40      6.10 o
   1   6  13        7.44       15.08      4.76 o
   2   6  13       25.55       23.13      5.47 o
   3   6  13       31.83       29.65      8.54 o
   4   6  13        0.83       -0.41      6.98 o
  -4   7  13       28.50       19.06      8.05 o
  -3   7  13       25.27       13.62      5.47 o
  -2   7  13       37.14       21.45      6.48 o
  -1   7  13      118.16      174.07      9.85 o
   0   7  13        0.44        0.43      3.24 o
   1   7  13        1.44       -2.61      3.63 o
   2   7  13      355.53      385.35     13.53 o
   3   7  13       45.81       51.33      9.75 o
   4   7  13       12.96       20.22      8.48 o
  -4   8  13        3.61        1.97      7.30 o
  -3   8  13      124.81      104.89     10.68 o
  -2   8  13       27.51       17.68      6.74 o
  -1   8  13      311.38      244.50     11.42 o
   0   8  13        7.02        4.31      3.83 o
   1   8  13        3.21       -1.26      3.81 o
   2   8  13       21.47       10.32      5.23 o
   3   8  13       46.80       51.33     10.22 o
   4   8  13       45.35       37.74     10.17 o
  -4   9  13       17.23       20.19      8.84 o
  -3   9  13        0.45       -4.17      5.82 o
  -2   9  13      248.98      250.09     14.39 o
  -1   9  13      170.96      251.18     11.66 o
   0   9  13      209.35      163.02      9.68 o
   1   9  13       26.89       29.83      6.61 o
   2   9  13      317.86      407.68     22.63 o
   3   9  13       73.54       96.34     11.88 o
   4   9  13        1.12        7.51      8.29 o
  -4  10  13        5.62       -3.31      8.26 o
  -3  10  13       77.12      102.39     11.02 o
  -2  10  13       10.94        3.63      5.63 o
  -1  10  13        5.48        1.09      4.19 o
   0  10  13      147.83      144.33      9.52 o
   1  10  13       42.76       31.93      7.06 o
   2  10  13       57.58       64.93      8.30 o
   3  10  13       35.32       37.87      9.91 o
   4  10  13       40.90       27.33     10.31 o
  -4  11  13       23.96       20.01      9.46 o
  -3  11  13       22.21       29.08      7.87 o
  -2  11  13      280.20      283.19     16.99 o
  -1  11  13       34.02       47.24      7.09 o
   0  11  13      846.53      799.75     29.08 o
   1  11  13       15.80       13.30      6.20 o
   2  11  13       28.81       38.21      7.80 o
   3  11  13        3.94        2.45      7.95 o
   4  11  13       76.74       93.83     13.79 o
  -4  12  13        0.51        0.93     10.33 o
  -3  12  13      116.87      116.17     11.64 o
  -2  12  13      100.01      105.37     10.24 o
  -1  12  13        0.59       -1.95      4.59 o
   0  12  13       25.26       38.19      6.51 o
   1  12  13      254.77      231.53     14.15 o
   2  12  13      108.52       97.29     10.27 o
   3  12  13       16.08       17.17      7.04 o
   4  12  13        8.59       18.97     10.71 o
  -4  13  13        0.98       -3.08      8.88 o
  -3  13  13       19.09       21.31      7.99 o
  -2  13  13       52.97       70.44      9.20 o
  -1  13  13      234.43      211.50     13.32 o
   0  13  13      264.40      338.47     17.62 o
   1  13  13       12.43       14.58      6.78 o
   2  13  13       52.31       52.04      8.92 o
   3  13  13        0.14        1.96      6.58 o
   4  13  13       17.45       23.18     11.21 o
  -4  14  13       21.82       26.14     10.73 o
  -3  14  13       71.54       90.97     11.40 o
  -2  14  13       13.16        2.74      7.09 o
  -1  14  13      452.24      482.71     23.32 o
   0  14  13      730.89      830.59     47.67 o
   1  14  13       14.52        2.20      6.37 o
   2  14  13       51.32       57.57      9.25 o
   3  14  13       26.79       21.95      7.95 o
   4  14  13       27.74       34.45     12.16 o
  -4  15  13        0.01       -0.21      9.93 o
  -3  15  13        0.18       -6.20      6.83 o
  -2  15  13       63.89       52.07     10.12 o
  -1  15  13      148.02      153.99     12.24 o
   0  15  13       44.48       24.21      7.29 o
   1  15  13      219.35      226.59     15.54 o
   2  15  13        0.08       -2.63      6.21 o
   3  15  13       23.83        7.72      7.62 o
  -3  16  13        6.69        6.50      7.81 o
  -2  16  13      113.86      101.62     14.22 o
  -1  16  13      122.13      157.78     12.53 o
   0  16  13       19.15       32.78      8.85 o
   1  16  13       16.12       17.38      7.62 o
   2  16  13       58.37       67.97     10.35 o
   3  16  13        1.42       -2.39      7.45 o
  -3  17  13       16.98        9.55      8.21 o
  -2  17  13        0.00        4.57      7.27 o
  -1  17  13      182.94      174.79     13.42 o
   0  17  13       61.87       60.61      9.34 o
   1  17  13       33.93       33.38     10.54 o
   2  17  13        1.04        3.82      6.86 o
   3  17  13        0.62       -2.85      8.51 o
  -3  18  13        0.12        7.39      8.02 o
  -2  18  13        1.42        0.95      7.30 o
  -1  18  13       53.92       33.53      9.75 o
   0  18  13       61.11       45.82      9.05 o
   1  18  13       22.94       27.40     10.36 o
   2  18  13      132.06      122.42     14.39 o
   3  18  13        3.28        3.32      8.93 o
  -3  19  13        1.51        5.06      9.91 o
  -2  19  13       10.97       14.52      9.36 o
  -1  19  13        4.16       -6.53      7.00 o
   0  19  13       63.49       69.31     10.38 o
   1  19  13        4.09        0.57      8.65 o
   2  19  13        4.81        9.01      7.87 o
   3  19  13       11.14       11.37      9.59 o
  -2  20  13        3.10       -0.62      9.36 o
  -1  20  13        2.28        6.93      8.71 o
   0  20  13        8.91        5.98      7.96 o
   1  20  13       41.17       54.00     14.45 o
   2  20  13        1.30        4.11      7.73 o
  -2  21  13        2.47        2.70     10.32 o
  -1  21  13        7.23       -0.05      7.93 o
   0  21  13        3.15       -6.68      8.30 o
   1  21  13        3.52        0.27     10.24 o
   2  21  13        6.12       14.92      9.97 o
  -2  22  13        0.03        4.64     10.19 o
  -1  22  13       28.20       27.95     11.26 o
   0  22  13       35.17       31.69     12.20 o
   1  22  13        2.27       -1.39     10.24 o
   2  22  13        5.64        4.57      9.93 o
  -1  23  13       35.47       45.00     11.25 o
   0  23  13       19.47       11.31     10.77 o
   1  23  13        1.22        1.58     10.99 o
   0  24  13       11.51       14.36     11.47 o
  -4   0  14        1.57        2.43     17.23 o
  -2   0  14      430.17      314.51     21.36 o
   0   0  14      691.36      905.75     37.97 o
   2   0  14        0.04        0.80      4.81 o
   4   0  14       78.43       62.28     14.36 o
  -5   1  14        8.02       20.18     14.68 o
  -4   1  14        1.79       11.71     14.27 o
  -3   1  14      328.46      380.49     16.71 o
  -2   1  14       65.05       56.27      8.56 o
  -1   1  14        4.55        6.28      4.04 o
   0   1  14      195.87      187.96      8.38 o
   1   1  14       46.89       25.95      4.55 o
   2   1  14       20.22       25.71      4.60 o
   3   1  14       11.29        2.85      5.89 o
   4   1  14        2.82        0.82      6.59 o
  -5   2  14        0.00       -0.14     12.95 o
  -4   2  14       22.33       41.94     15.03 o
  -3   2  14       21.75       16.05      7.20 o
  -2   2  14      174.42      166.89     12.30 o
  -1   2  14       98.63       91.33      7.66 o
   0   2  14      229.91      223.06      8.52 o
   1   2  14        8.23        8.08      3.83 o
   2   2  14       25.51       29.09      5.37 o
   3   2  14        0.17       -4.87      5.05 o
   4   2  14       19.73       13.16      7.90 o
  -4   3  14        0.87        6.84     11.42 o
  -3   3  14       20.25       19.46      7.24 o
  -2   3  14      872.74      815.35     23.28 o
  -1   3  14       66.66       55.96      6.55 o
   0   3  14        0.07       -3.63      2.93 o
   1   3  14       21.13       23.22      5.00 o
   2   3  14      133.15      174.23      9.01 o
   3   3  14       57.73       47.39      8.14 o
   4   3  14        1.24       -0.74      6.43 o
  -4   4  14       15.22        7.05      7.32 o
  -3   4  14       31.80       13.28      6.28 o
  -2   4  14     2389.55     2526.12     50.86 o
  -1   4  14       63.39       72.53      7.09 o
   0   4  14      299.10      308.38     10.98 o
   1   4  14       16.89       23.31      5.51 o
   2   4  14       31.58       33.73      5.66 o
   3   4  14        8.27        2.80      5.86 o
   4   4  14        0.65       -0.04      6.73 o
  -4   5  14        2.04        1.95      7.83 o
  -3   5  14      130.35       89.83      9.22 o
  -2   5  14       47.04       57.02      9.07 o
  -1   5  14       18.96       15.95      4.51 o
   0   5  14       46.04       58.53      6.53 o
   1   5  14        0.38       -1.41      4.11 o
   2   5  14        4.76        7.85      4.71 o
   3   5  14       98.40       97.97     11.19 o
   4   5  14        1.39        0.89      7.05 o
  -4   6  14        6.54       10.39     10.30 o
  -3   6  14        0.58       10.03      6.11 o
  -2   6  14       77.05       47.18      8.68 o
  -1   6  14       48.41       77.47      7.69 o
   0   6  14       14.96       12.36      4.42 o
   1   6  14        8.79        2.86      4.70 o
   2   6  14        0.08       -2.45      4.40 o
   3   6  14        3.77       12.47      7.38 o
   4   6  14        0.21       -0.98      7.14 o
  -4   7  14        0.16       -3.36      7.43 o
  -3   7  14       10.67       11.22      5.43 o
  -2   7  14        0.65       -5.86      5.09 o
  -1   7  14       24.76       29.23      6.46 o
   0   7  14      211.11      215.59     10.73 o
   1   7  14       57.75       91.88     11.94 o
   2   7  14        2.90        1.01      4.82 o
   3   7  14       89.01       98.63     12.06 o
   4   7  14        5.47        0.28      8.14 o
  -4   8  14        3.78       -3.57      8.15 o
  -3   8  14       37.01       51.15      7.26 o
  -2   8  14      165.49      168.07     12.87 o
  -1   8  14        8.38        3.73      4.51 o
   0   8  14       27.34       35.42      5.93 o
   1   8  14      228.00      193.05     18.60 o
   2   8  14       19.08        4.50      5.53 o
   3   8  14       30.10       29.11      9.33 o
   4   8  14        0.03       -3.34      7.59 o
  -4   9  14        4.88       -1.42      7.88 o
  -3   9  14       95.07      101.79      9.09 o
  -2   9  14        0.23       -1.02      5.69 o
  -1   9  14       24.41       11.04      5.04 o
   0   9  14       15.25       12.44      4.96 o
   1   9  14      170.27      162.99     20.12 o
   2   9  14      194.81      182.14     11.51 o
   3   9  14      172.81      204.64     17.25 o
   4   9  14        3.37        2.83      8.77 o
  -4  10  14        1.01        5.46      8.79 o
  -3  10  14       19.55       17.75      7.22 o
  -2  10  14       80.45       83.70     10.75 o
  -1  10  14       28.53       30.78      6.50 o
   0  10  14       19.44       34.87      6.26 o
   1  10  14      131.76      131.27     11.42 o
   2  10  14        0.34       -3.71      5.09 o
   3  10  14        8.88       20.30      9.44 o
   4  10  14        0.00       -2.51      8.59 o
  -4  11  14        6.68        1.74      8.62 o
  -3  11  14        7.62        8.19      7.05 o
  -2  11  14       57.15       53.02      9.68 o
  -1  11  14       31.02       33.61      7.32 o
   0  11  14      123.57      159.28     10.39 o
   1  11  14      206.35      220.60     17.68 o
   2  11  14      113.69      110.13     10.74 o
   3  11  14       58.48       56.16      8.98 o
   4  11  14        0.34       -5.66      9.11 o
  -4  12  14       22.01       14.88     10.01 o
  -3  12  14        0.79       -7.76      6.39 o
  -2  12  14       45.13       38.10      7.93 o
  -1  12  14       42.98       40.77      8.02 o
   0  12  14       39.15       29.10      7.17 o
   1  12  14       19.05       18.43      6.93 o
   2  12  14       38.42       36.96      8.12 o
   3  12  14       28.84       38.35      8.05 o
   4  12  14        0.89        5.87     10.22 o
  -4  13  14        5.54        9.41      9.75 o
  -3  13  14        8.89        0.65      7.14 o
  -2  13  14       27.39       22.18      7.29 o
  -1  13  14       97.79       92.22     11.40 o
   0  13  14      355.51      353.29     16.43 o
   1  13  14       17.73       20.05      7.67 o
   2  13  14       24.79       37.25      8.30 o
   3  13  14        0.21       -0.48      6.67 o
   4  13  14       65.37       69.53     14.21 o
  -4  14  14        6.77        3.94     10.40 o
  -3  14  14        2.73        5.62      7.59 o
  -2  14  14        1.95       -1.31      5.61 o
  -1  14  14      115.06      105.19     12.28 o
   0  14  14       36.03       47.75     11.02 o
   1  14  14       54.77       48.91      9.52 o
   2  14  14       56.24       30.21      8.48 o
   3  14  14       31.15       29.55      8.78 o
  -3  15  14        5.17        1.16      7.24 o
  -2  15  14       52.76       52.49     11.82 o
  -1  15  14        7.25        4.86      6.70 o
   0  15  14       32.50       24.24      8.23 o
   1  15  14       23.86       19.00      7.62 o
   2  15  14        4.00        0.49      6.75 o
   3  15  14        4.50        2.57      7.37 o
  -3  16  14        0.70       -4.16      7.35 o
  -2  16  14      167.69      166.37     17.05 o
  -1  16  14       54.59       50.56      8.97 o
   0  16  14      222.13      200.86     20.42 o
   1  16  14        4.38       -2.45      6.22 o
   2  16  14        5.55        4.04      6.69 o
   3  16  14        4.17        2.75      7.64 o
  -3  17  14        3.41        3.98      8.15 o
  -2  17  14       15.22       18.82     12.69 o
  -1  17  14       39.23       43.51      8.93 o
   0  17  14       34.78       32.85      8.17 o
   1  17  14        6.32       13.85      9.13 o
   2  17  14        3.11       -0.61      7.15 o
   3  17  14       27.32       17.82      8.67 o
  -3  18  14       15.29       15.53     10.92 o
  -2  18  14       21.62       28.06     10.68 o
  -1  18  14       42.93       49.01     10.78 o
   0  18  14       12.65        7.82      6.11 o
   1  18  14       23.94       33.74     11.05 o
   2  18  14       13.88       16.76      8.59 o
   3  18  14        0.01        0.46      9.46 o
  -3  19  14        1.02        3.60      9.48 o
  -2  19  14        8.06        2.87      9.06 o
  -1  19  14       41.45       51.60     11.13 o
   0  19  14       36.78       34.88      7.99 o
   1  19  14        0.03        9.81     11.12 o
   2  19  14        2.39        0.39      7.26 o
  -2  20  14       14.09        0.91      8.77 o
  -1  20  14       47.56       44.59     12.11 o
   0  20  14       34.22       24.61     10.08 o
   1  20  14       24.85       33.55     13.44 o
   2  20  14        4.78       -1.02      8.90 o
  -2  21  14        0.39       -3.03      9.12 o
  -1  21  14        2.48        5.90      8.81 o
   0  21  14        2.55        0.18      7.84 o
   1  21  14        2.41        7.16     11.61 o
   2  21  14        0.76       -2.88      8.76 o
  -1  22  14        2.23       -3.95      8.26 o
   0  22  14        0.27        3.19      8.51 o
   1  22  14        0.85        4.41     11.89 o
  -1  23  14        9.48       10.26     10.02 o
   0  23  14       26.06       27.69     10.74 o
   1  23  14       13.95       10.85     12.79 o
  -3   0  15        9.67        0.53      8.66 o
  -1   0  15      269.17      228.46     15.90 o
   1   0  15      787.15      853.95     55.36 o
   3   0  15        0.15       -6.77      9.05 o
  -4   1  15       11.67       18.39      6.19 o
  -3   1  15      113.84      103.96     10.82 o
  -2   1  15      194.09      176.75     13.51 o
  -1   1  15       65.15       51.83      6.94 o
   0   1  15       60.64       59.91      6.44 o
   1   1  15       95.26       96.70      8.17 o
   2   1  15       15.55       15.47      4.96 o
   3   1  15        8.87        9.13      6.57 o
   4   1  15        0.54        9.64      7.35 o
  -4   2  15        0.30        0.92      7.24 o
  -3   2  15       43.94       52.46      8.99 o
  -2   2  15      467.14      454.55     20.95 o
  -1   2  15      418.01      460.77     14.99 o
   0   2  15        7.59       16.28      4.27 o
   1   2  15      342.41      332.57     17.80 o
   2   2  15       93.50      100.51      7.65 o
   3   2  15       82.06       76.26      9.75 o
   4   2  15        3.06       10.07      7.64 o
  -4   3  15        2.30        0.61      7.47 o
  -3   3  15       69.37       87.74     10.32 o
  -2   3  15      125.44      119.30     11.46 o
  -1   3  15        5.62        5.75      4.57 o
   0   3  15       31.45       45.53      6.05 o
   1   3  15     1116.81     1180.61     67.04 o
   2   3  15       16.14       22.41      5.33 o
   3   3  15        7.01       14.20      7.11 o
   4   3  15       28.62       30.27      9.27 o
  -4   4  15       12.69       19.50      8.80 o
  -3   4  15       71.76       77.52      9.88 o
  -2   4  15      350.18      445.49     18.45 o
  -1   4  15      276.66      317.97     12.76 o
   0   4  15       13.05        8.38      4.24 o
   1   4  15        1.93       -3.78      3.97 o
   2   4  15      156.90      178.21      9.62 o
   3   4  15       39.52       57.93     10.04 o
   4   4  15        0.13       -5.47      6.91 o
  -4   5  15       48.52       58.41     12.45 o
  -3   5  15        0.83       -2.09      5.84 o
  -2   5  15      104.01      129.89     11.83 o
  -1   5  15      153.75      169.88      9.53 o
   0   5  15      215.99      282.40     11.98 o
   1   5  15       24.78       17.78      6.07 o
   2   5  15       35.18       32.30      6.48 o
   3   5  15        0.12        0.45      6.31 o
   4   5  15        0.55        4.53      7.68 o
  -4   6  15        1.68       -0.47      8.32 o
  -3   6  15       38.01       25.06      7.66 o
  -2   6  15      170.63      188.62     13.61 o
  -1   6  15       33.28       30.64      6.07 o
   0   6  15       13.78        8.29      4.49 o
   1   6  15      153.71      119.36     10.77 o
   2   6  15       19.07       19.91      6.06 o
   3   6  15        3.86        2.93      7.33 o
   4   6  15        2.79        4.47      8.54 o
  -4   7  15       29.15       21.63      9.40 o
  -3   7  15        5.03        5.45      6.91 o
  -2   7  15       29.97       44.79      8.91 o
  -1   7  15       12.18       11.42      5.09 o
   0   7  15      251.44      268.09     12.13 o
   1   7  15       74.30       86.24      9.63 o
   2   7  15       86.86       74.29      8.30 o
   3   7  15        2.50       11.39      8.68 o
   4   7  15        1.84       -5.80      7.95 o
  -4   8  15       18.41       18.81      7.07 o
  -3   8  15       35.09       30.71      7.26 o
  -2   8  15       50.02       59.90      9.74 o
  -1   8  15      347.59      375.01     14.48 o
   0   8  15        0.05        0.17      3.98 o
   1   8  15       32.54       40.62      7.83 o
   2   8  15       25.33       20.13      6.37 o
   3   8  15       22.25       45.39     10.61 o
   4   8  15        4.37        2.18      8.87 o
  -4   9  15        0.42        2.02      6.52 o
  -3   9  15       63.16       68.48      8.58 o
  -2   9  15       26.64       11.52      7.37 o
  -1   9  15       20.73       11.37      5.86 o
   0   9  15       33.76       33.95      6.39 o
   1   9  15       41.69       34.45      7.67 o
   2   9  15        7.51        6.30      5.54 o
   3   9  15        6.80       -0.16      8.19 o
   4   9  15        0.35       -0.96      9.12 o
  -4  10  15       11.94       21.74      7.83 o
  -3  10  15       53.05       53.92      8.27 o
  -2  10  15       68.22       68.84     10.50 o
  -1  10  15      135.35      162.61     12.02 o
   0  10  15      427.04      454.11     19.86 o
   1  10  15       57.03       74.00      9.71 o
   2  10  15       48.30       35.63      8.69 o
   3  10  15       11.10       14.01      9.22 o
   4  10  15       14.27       17.69     10.75 o
  -4  11  15        7.51        7.46      7.06 o
  -3  11  15       25.64        8.65      7.10 o
  -2  11  15        0.06       -0.39      6.32 o
  -1  11  15      236.17      256.34     15.84 o
   0  11  15       54.81       48.50      8.23 o
   1  11  15      123.36      118.55     11.76 o
   2  11  15        0.04       -5.03      5.67 o
   3  11  15        0.09       -3.12      6.35 o
   4  11  15       29.79       24.52     11.64 o
  -4  12  15        1.71       -0.81      7.43 o
  -3  12  15       13.42        9.86      7.25 o
  -2  12  15      146.69      139.83     13.27 o
  -1  12  15        4.03       -7.59      5.62 o
   0  12  15      229.46      255.14     14.55 o
   1  12  15      434.72      500.59     40.93 o
   2  12  15       54.27       70.47     10.13 o
   3  12  15       12.65       15.95      7.43 o
   4  12  15       13.49        1.09     10.76 o
  -4  13  15        2.59       10.45      7.79 o
  -3  13  15        0.40       -0.94      7.21 o
  -2  13  15        1.79       -4.02      5.24 o
  -1  13  15      100.49       94.71     11.69 o
   0  13  15      280.32      275.96     16.86 o
   1  13  15       43.05       37.00      9.21 o
   2  13  15        1.08       -0.51      6.69 o
   3  13  15        7.39       12.39      7.98 o
  -3  14  15       17.60        7.36      8.21 o
  -2  14  15        2.33       -2.93      5.98 o
  -1  14  15       12.26        4.08      6.57 o
   0  14  15       72.55       78.31     11.33 o
   1  14  15       25.51       17.68      7.65 o
   2  14  15       36.72       33.35      8.89 o
   3  14  15       38.20       32.31      9.12 o
  -3  15  15        0.43       -0.80      7.56 o
  -2  15  15        0.01       -1.63      6.14 o
  -1  15  15       17.02       12.52      7.11 o
   0  15  15       62.68       64.35     10.83 o
   1  15  15        8.07        9.02      7.25 o
   2  15  15        5.46       -2.53      6.60 o
   3  15  15        5.80       -2.54      7.71 o
  -3  16  15       21.96       24.45      9.60 o
  -2  16  15       12.40        7.18     10.13 o
  -1  16  15       23.22       13.13      6.78 o
   0  16  15        1.19       -2.69      6.43 o
   1  16  15       48.94       47.68     11.47 o
   2  16  15        0.22       -1.14      7.18 o
   3  16  15        0.04        9.31      8.41 o
  -3  17  15        3.60        8.69     10.06 o
  -2  17  15        5.53        7.73     10.17 o
  -1  17  15       81.54       78.35     10.89 o
   0  17  15        0.21        3.83      6.95 o
   1  17  15       18.54       10.47      8.83 o
   2  17  15       46.23       41.22     10.02 o
   3  17  15        4.55       -0.81      8.91 o
  -3  18  15        0.47        5.48      9.83 o
  -2  18  15       32.88       36.87     20.49 o
  -1  18  15       20.41       11.32      7.00 o
   0  18  15       38.81       43.52     10.79 o
   1  18  15        5.64       -1.22      8.61 o
   2  18  15       36.49       26.63      9.03 o
  -2  19  15       16.91       23.04     10.86 o
  -1  19  15       55.44       75.87     12.24 o
   0  19  15        3.74        2.79      9.17 o
   1  19  15        0.75        9.11     11.18 o
   2  19  15       17.97       16.54      8.51 o
  -2  20  15        8.29        6.66      9.25 o
  -1  20  15       71.98       65.03     14.02 o
   0  20  15       20.37       26.43     10.23 o
   1  20  15       69.50       69.25     17.13 o
   2  20  15       11.66       20.35     10.92 o
  -2  21  15        1.80       -2.36      8.85 o
  -1  21  15       42.50       42.55     12.74 o
   0  21  15       17.92        7.88      9.00 o
   1  21  15        3.26       10.00     12.40 o
  -1  22  15        0.01        9.66      9.85 o
   0  22  15        0.13       -6.22      8.04 o
   1  22  15        4.16        3.94     12.21 o
   0  23  15        1.27        2.21      8.90 o
  -4   0  16        1.11       -4.83      8.91 o
  -2   0  16        4.57        1.78      9.21 o
   0   0  16      662.97      685.41     38.84 o
   2   0  16       46.88       29.58      7.76 o
   4   0  16       19.80       13.66     11.66 o
  -4   1  16       18.35       12.94      6.16 o
  -3   1  16       36.68       38.22      8.99 o
  -2   1  16      184.41      207.04     14.17 o
  -1   1  16       12.18       14.86      5.32 o
   0   1  16       93.14      116.74      8.68 o
   1   1  16      161.76      127.83     10.81 o
   2   1  16        1.73       -1.01      4.47 o
   3   1  16        0.57        1.35      6.68 o
   4   1  16       42.13       25.47      9.19 o
  -4   2  16        2.36        1.43      6.65 o
  -3   2  16      295.38      307.28     16.45 o
  -2   2  16      310.91      330.03     17.02 o
  -1   2  16        7.26        1.89      4.54 o
   0   2  16      387.25      448.00     18.46 o
   1   2  16      199.79      250.27     19.13 o
   2   2  16        0.41       -1.15      4.58 o
   3   2  16        0.21        1.16      6.62 o
   4   2  16        2.70        1.21      8.03 o
  -4   3  16       70.37       95.89     10.16 o
  -3   3  16      111.43      130.26     12.19 o
  -2   3  16        0.74       -0.02      6.07 o
  -1   3  16       11.50       15.62      5.24 o
   0   3  16       64.35       67.61      7.40 o
   1   3  16        6.55        3.40      4.28 o
   2   3  16        0.11        2.49      4.84 o
   3   3  16       10.48       19.23      8.49 o
   4   3  16        0.19       -0.62      7.50 o
  -4   4  16        6.85       13.44      7.15 o
  -3   4  16       40.76       36.16      8.49 o
  -2   4  16       20.26       17.76      7.26 o
  -1   4  16        4.06        3.95      4.54 o
   0   4  16        0.26       -3.61      3.82 o
   1   4  16       91.04       99.74     11.50 o
   2   4  16        5.35        1.75      5.27 o
   3   4  16       17.80        9.14      7.98 o
   4   4  16        0.47       -2.51      8.10 o
  -4   5  16       10.67       13.88      7.40 o
  -3   5  16      211.64      214.67     14.73 o
  -2   5  16      566.25      537.77     21.48 o
  -1   5  16       67.56       71.58      7.59 o
   0   5  16       42.72       41.47      6.52 o
   1   5  16        6.01        6.69      5.29 o
   2   5  16        6.59       -0.13      5.16 o
   3   5  16       62.20       62.29     11.42 o
   4   5  16       13.13        6.74      8.81 o
  -4   6  16       84.55       72.02     10.48 o
  -3   6  16        5.02        1.53      6.91 o
  -2   6  16      374.65      393.04     18.80 o
  -1   6  16      713.73      729.05     21.32 o
   0   6  16      120.62      121.13      9.23 o
   1   6  16        2.14       -4.39      4.69 o
   2   6  16       84.34      108.00      9.41 o
   3   6  16        5.89        4.19      7.84 o
   4   6  16        1.30        6.88      8.84 o
  -4   7  16        8.42       10.83      7.17 o
  -3   7  16      118.43      118.57     14.73 o
  -2   7  16      577.70      653.26     23.54 o
  -1   7  16       81.48       78.44      9.49 o
   0   7  16      115.04      128.44      9.58 o
   1   7  16      117.29      143.75     13.69 o
   2   7  16      189.11      218.68     12.38 o
   3   7  16       28.48       22.40      9.06 o
   4   7  16        4.89        0.54      9.03 o
  -4   8  16        9.75        3.85      7.12 o
  -3   8  16       74.98       87.95     11.57 o
  -2   8  16        0.13       -3.05      6.19 o
  -1   8  16      104.76      106.98     11.53 o
   0   8  16       53.74       53.37      7.26 o
   1   8  16      113.02      104.31     15.03 o
   2   8  16        2.57       -5.92      5.28 o
   3   8  16        5.09        1.45      8.35 o
   4   8  16       15.83        5.45      9.81 o
  -4   9  16        5.93        1.06      6.97 o
  -3   9  16      302.17      313.35     17.51 o
  -2   9  16        3.11       -4.61      6.11 o
  -1   9  16       96.61       86.49     11.05 o
   0   9  16      129.39      142.48     11.24 o
   1   9  16        4.14       11.18      6.33 o
   2   9  16       45.50       45.68      8.11 o
   3   9  16       44.92       65.38     12.26 o
   4   9  16        0.59       -0.60      9.40 o
  -4  10  16        0.05        2.68      7.30 o
  -3  10  16      269.87      304.40     18.54 o
  -2  10  16      339.24      320.01     26.28 o
  -1  10  16       43.85       27.07      8.22 o
   0  10  16       25.95       24.33      7.06 o
   1  10  16        5.11        6.74      6.64 o
   2  10  16        9.34       14.78      6.68 o
   3  10  16       11.86       10.14      9.27 o
   4  10  16        6.85       12.88     10.46 o
  -4  11  16        0.83        2.56      7.84 o
  -3  11  16        0.20        2.12      5.98 o
  -2  11  16       55.69       48.46      9.90 o
  -1  11  16        3.87       10.67      7.13 o
   0  11  16      173.92      128.70     12.56 o
   1  11  16      620.91      576.49     48.83 o
   2  11  16       18.06       22.95      7.45 o
   3  11  16        1.74        5.22      7.16 o
  -4  12  16       13.52       12.89      8.12 o
  -3  12  16       88.71       88.02     10.82 o
  -2  12  16        1.14       -5.43      6.83 o
  -1  12  16       90.99       89.66     11.64 o
   0  12  16      258.06      311.27     22.64 o
   1  12  16       30.42       34.80      8.78 o
   2  12  16       14.68       13.53      7.63 o
   3  12  16        0.06       -3.41      7.05 o
  -3  13  16       48.00       32.58      9.08 o
  -2  13  16        0.28       -2.62      7.98 o
  -1  13  16        4.04       10.50      7.20 o
   0  13  16      124.32      174.46     18.93 o
   1  13  16        7.73        2.88      6.46 o
   2  13  16        0.89       -2.94      6.46 o
   3  13  16       13.52       10.55      7.94 o
  -3  14  16        2.56        5.18      7.81 o
  -2  14  16        0.12        7.34      7.49 o
  -1  14  16       13.33       16.37      7.99 o
   0  14  16      252.37      248.49     17.99 o
   1  14  16      106.63      122.29     17.96 o
   2  14  16       21.51       13.96      7.64 o
   3  14  16       18.59       17.48      8.77 o
  -3  15  16        4.46        4.00      8.60 o
  -2  15  16       14.41        5.69      8.21 o
  -1  15  16        2.52        3.35      7.08 o
   0  15  16      112.15       93.47     12.20 o
   1  15  16        1.63        2.49      8.01 o
   2  15  16       40.94       33.49      9.40 o
   3  15  16        6.94        1.71      8.61 o
  -3  16  16        9.82       -2.28      9.44 o
  -2  16  16        5.25        0.57      9.27 o
  -1  16  16       30.04       36.14      9.96 o
   0  16  16        2.62        0.66      6.91 o
   1  16  16        2.40        1.36      8.55 o
   2  16  16       14.82       14.07      8.59 o
   3  16  16       17.98       21.89      9.85 o
  -3  17  16        0.95       -3.87      9.00 o
  -2  17  16        0.00       -1.22      8.46 o
  -1  17  16        0.09       -2.26      6.23 o
   0  17  16       52.47       46.25     12.29 o
   1  17  16       66.30       60.54     19.23 o
   2  17  16       14.99       18.42      8.92 o
  -2  18  16       14.47        5.16     10.07 o
  -1  18  16        0.14        3.74      6.69 o
   0  18  16        0.02        0.16      8.89 o
   1  18  16        6.54       -6.62      9.86 o
   2  18  16       14.18       12.99      8.68 o
  -2  19  16        0.39        1.41      9.61 o
  -1  19  16        6.76        7.15      7.23 o
   0  19  16       25.32       40.27     12.50 o
   1  19  16        7.82        7.90     11.84 o
   2  19  16        3.93       -1.86      9.18 o
  -2  20  16       11.65        2.47      9.26 o
  -1  20  16        3.40       -5.78      8.30 o
   0  20  16        0.54       -0.56      9.29 o
   1  20  16        0.07       -8.70     10.21 o
  -1  21  16       11.73        7.43      9.67 o
   0  21  16       21.41       13.29     11.24 o
   1  21  16        2.38       -9.13     10.69 o
   0  22  16        0.11       -2.59     10.00 o
  -3   0  17      216.34      250.25     22.57 o
  -1   0  17     2014.35     2197.72     85.56 o
   1   0  17      212.37      190.41     18.21 o
   3   0  17        0.35       -1.59     10.82 o
  -4   1  17       48.14       48.54      9.05 o
  -3   1  17        2.91        1.41      7.15 o
  -2   1  17      866.57      943.06     28.23 o
  -1   1  17       10.21        2.22      5.59 o
   0   1  17        8.03       13.85      4.85 o
   1   1  17       90.71       74.71     11.21 o
   2   1  17        0.29        1.14      5.06 o
   3   1  17       14.70       17.99      8.26 o
   4   1  17        3.73        6.47      9.76 o
  -4   2  17       18.60        8.56      6.20 o
  -3   2  17       82.38       83.41     11.19 o
  -2   2  17      238.02      269.06     16.65 o
  -1   2  17      968.03     1030.37     37.94 o
   0   2  17      110.05       98.68      8.11 o
   1   2  17       98.11      115.39     20.29 o
   2   2  17        2.32        0.88      4.88 o
   3   2  17       32.68       24.82      9.77 o
   4   2  17       14.21       11.38      9.88 o
  -4   3  17        0.29       -1.97      5.70 o
  -3   3  17       28.88       23.03      8.14 o
  -2   3  17      591.30      591.43     22.64 o
  -1   3  17      420.57      436.43     17.35 o
   0   3  17      121.14      127.07      9.53 o
   1   3  17      167.91      181.21     14.40 o
   2   3  17        4.92        2.00      5.28 o
   3   3  17       20.53       16.45      9.34 o
   4   3  17        1.28      -12.50      8.33 o
  -4   4  17        2.70       -0.36      6.63 o
  -3   4  17        1.12       -4.75      6.35 o
  -2   4  17       52.59       43.44      9.87 o
  -1   4  17       12.82       16.73      7.13 o
   0   4  17      371.42      389.07     19.14 o
   1   4  17       62.87       67.32      9.04 o
   2   4  17       28.46       45.01      7.66 o
   3   4  17       11.26        9.23      8.24 o
   4   4  17        0.00        1.22      8.97 o
  -4   5  17       12.78        8.55      7.13 o
  -3   5  17        3.15        1.45      6.79 o
  -2   5  17      103.41      104.93     12.27 o
  -1   5  17       27.61       41.80      8.16 o
   0   5  17        0.87        2.28      4.28 o
   1   5  17        0.21       -0.84      4.62 o
   2   5  17      334.26      328.66     14.47 o
   3   5  17       47.58       55.27     11.21 o
   4   5  17        0.31       -2.11      8.76 o
  -4   6  17        0.13       -0.90      6.76 o
  -3   6  17      266.37      268.97     16.76 o
  -2   6  17      374.92      448.40     20.57 o
  -1   6  17      711.83      789.50     25.42 o
   0   6  17       50.09       51.88      7.47 o
   1   6  17       23.96       29.06      8.47 o
   2   6  17        1.76       -0.10      5.71 o
   3   6  17       34.13       32.57     10.47 o
   4   6  17        6.48       -0.70      9.41 o
  -4   7  17        1.74        1.56      7.03 o
  -3   7  17       47.91       46.01      9.83 o
  -2   7  17      185.30      160.20     14.12 o
  -1   7  17      142.81      166.28     13.67 o
   0   7  17        1.65       -3.66      4.78 o
   1   7  17       16.20       25.63      7.60 o
   2   7  17      418.59      453.24     18.05 o
   3   7  17       21.49       17.17      9.56 o
   4   7  17        0.26        2.78     10.01 o
  -4   8  17       19.02       18.65      8.45 o
  -3   8  17       87.31       98.35     12.26 o
  -2   8  17        3.36       -1.89      6.59 o
  -1   8  17        0.80       -3.01      5.70 o
   0   8  17        1.68        1.48      5.48 o
   1   8  17      392.68      426.44     37.79 o
   2   8  17      127.90      187.98     12.62 o
   3   8  17        8.14       12.12      9.51 o
   4   8  17        1.13       -2.22      9.79 o
  -4   9  17        0.16        1.46      7.67 o
  -3   9  17        2.19       -0.68      7.03 o
  -2   9  17        7.56        9.51      7.43 o
  -1   9  17       95.37      106.61     12.24 o
   0   9  17      114.58      128.53     11.34 o
   1   9  17       83.78       74.83     10.42 o
   2   9  17      188.90      239.20     13.88 o
   3   9  17        0.00       -6.86      8.90 o
  -4  10  17       12.45       13.35      8.11 o
  -3  10  17       10.69       11.95      7.00 o
  -2  10  17       46.51       26.36      9.66 o
  -1  10  17       21.10       21.72      8.16 o
   0  10  17        0.25        2.98      6.10 o
   1  10  17      820.71      869.91     70.09 o
   2  10  17       17.97       29.99      7.83 o
   3  10  17       14.71       21.38      7.81 o
  -3  11  17        7.21        7.33      6.84 o
  -2  11  17       77.44       60.74     12.50 o
  -1  11  17        4.88        0.93      6.72 o
   0  11  17        0.05       -0.85      5.97 o
   1  11  17      222.18      179.97     14.55 o
   2  11  17       75.09       82.24     10.14 o
   3  11  17        8.58       13.06      8.15 o
  -3  12  17       15.00       17.33      7.94 o
  -2  12  17       29.05       42.98     11.17 o
  -1  12  17       54.18       30.84      8.98 o
   0  12  17        1.46        8.27      7.35 o
   1  12  17       13.81       18.29     10.29 o
   2  12  17       25.30       25.08      8.86 o
   3  12  17        7.01        6.10      7.55 o
  -3  13  17        5.61        6.87      7.65 o
  -2  13  17       80.02       42.91     13.26 o
  -1  13  17        4.09        5.89      7.12 o
   0  13  17       28.87       45.85      9.81 o
   1  13  17        0.20       -2.93      6.37 o
   2  13  17        0.17        0.86      6.97 o
   3  13  17       16.41       16.75      8.81 o
  -3  14  17       20.70        6.29      8.55 o
  -2  14  17        1.25       -6.17      7.15 o
  -1  14  17      408.19      422.52     21.69 o
   0  14  17       15.62       12.37      7.81 o
   1  14  17       36.97       19.02     11.31 o
   2  14  17        6.78        7.59      7.84 o
   3  14  17        3.63        4.23      8.62 o
  -3  15  17        8.05       -0.80      9.68 o
  -2  15  17       20.87        9.89      8.33 o
  -1  15  17       33.47       50.17     11.05 o
   0  15  17       11.42        0.28      7.02 o
   1  15  17        5.37        1.39      8.59 o
   2  15  17        3.69        1.87      7.64 o
   3  15  17        0.50        5.92      8.85 o
  -3  16  17       28.93       17.07     11.12 o
  -2  16  17        7.43        5.11      8.50 o
  -1  16  17        0.78        5.21      7.71 o
   0  16  17        6.26        5.36      9.20 o
   1  16  17       82.77       80.17     17.68 o
   2  16  17        0.39        1.97      7.64 o
  -2  17  17        8.18        0.36      9.69 o
  -1  17  17        0.44       -0.15      6.57 o
   0  17  17      147.57      156.28     18.28 o
   1  17  17        5.11       -5.17     10.05 o
   2  17  17        1.56       -2.45      7.71 o
  -2  18  17       12.90        6.37     17.48 o
  -1  18  17        3.97        2.41      6.71 o
   0  18  17       33.19       37.44     12.74 o
   1  18  17        0.60        3.18     10.87 o
   2  18  17       39.73       45.40     12.04 o
  -2  19  17       12.62        9.01     11.29 o
  -1  19  17       75.04       59.10     10.72 o
   0  19  17        8.67        3.62      9.96 o
   1  19  17        1.42        0.00     10.71 o
   2  19  17       11.33       18.15     11.01 o
  -1  20  17       10.17       12.25      9.79 o
   0  20  17        0.76       -3.55      9.81 o
   1  20  17        2.39        1.97     11.80 o
  -1  21  17        1.29        4.20      9.82 o
   0  21  17        4.53        2.58     10.61 o
  -4   0  18       16.52       12.21     10.40 o
  -2   0  18        1.07       -6.43      9.18 o
   0   0  18      694.31      730.85     61.37 o
   2   0  18       57.26       83.77     13.95 o
   4   0  18       46.31       68.08     21.88 o
  -4   1  18        6.36       15.50      7.44 o
  -3   1  18        9.86       -0.64      7.21 o
  -2   1  18        0.84       -2.71      6.80 o
  -1   1  18      497.85      550.63     21.92 o
   0   1  18      157.90      215.48     11.19 o
   1   1  18      100.10      137.82     17.76 o
   2   1  18       10.50       -0.28      5.69 o
   3   1  18        0.02       -0.13      8.26 o
   4   1  18        1.99       -2.14      9.83 o
  -4   2  18        6.09        2.36      7.09 o
  -3   2  18       20.62       15.28      8.26 o
  -2   2  18        2.24        4.36      7.62 o
  -1   2  18        9.09        8.12      6.73 o
   0   2  18       73.11       60.50      7.79 o
   1   2  18       74.77       73.35      9.65 o
   2   2  18       16.55        3.25      6.15 o
   3   2  18        5.30        6.33      8.10 o
   4   2  18       15.36       17.97     11.25 o
  -4   3  18        2.69        3.55      6.06 o
  -3   3  18       16.27       11.84      8.19 o
  -2   3  18      800.08      877.37     27.88 o
  -1   3  18       16.54       22.62      7.85 o
   0   3  18       88.72      140.52     10.32 o
   1   3  18       42.78       25.07      7.12 o
   2   3  18       14.25       17.65      7.00 o
   3   3  18        3.22       12.59      8.76 o
   4   3  18        3.59        7.11     10.48 o
  -4   4  18        0.31       -7.52      5.68 o
  -3   4  18       45.13       43.50      9.65 o
  -2   4  18      526.42      620.60     24.05 o
  -1   4  18       84.42       82.79     10.31 o
   0   4  18       28.05       23.93      6.22 o
   1   4  18       13.07       12.08      6.49 o
   2   4  18        1.49        0.23      6.12 o
   3   4  18       36.16       41.48     11.01 o
   4   4  18        1.79       -1.70      9.32 o
  -4   5  18        0.31       -4.35      7.31 o
  -3   5  18        8.42        6.49      7.24 o
  -2   5  18      345.64      377.71     19.55 o
  -1   5  18       63.31       64.90     10.46 o
   0   5  18       19.18       40.65      7.98 o
   1   5  18      211.60      284.68     30.15 o
   2   5  18       29.29       33.25      7.82 o
   3   5  18        2.37        4.87      8.38 o
   4   5  18        0.02       -4.73      9.66 o
  -4   6  18       15.66       11.08      8.33 o
  -3   6  18        0.55        1.47      7.13 o
  -2   6  18       82.52       78.10     11.60 o
  -1   6  18      103.39       95.47     11.85 o
   0   6  18       45.62       50.71      8.68 o
   1   6  18      105.89      116.48     16.88 o
   2   6  18      441.03      565.60     18.82 o
   3   6  18        0.97        4.00      8.99 o
  -4   7  18        0.01       -4.21      7.79 o
  -3   7  18        0.52        5.26      7.66 o
  -2   7  18       99.66      116.27     13.20 o
  -1   7  18     1611.53     1637.80     50.96 o
   0   7  18      152.04      142.41     13.26 o
   1   7  18       45.31       63.02     10.76 o
   2   7  18        3.79       12.18      6.68 o
   3   7  18        0.78        9.26     10.26 o
  -4   8  18        7.30        6.66      8.03 o
  -3   8  18       56.79       62.40     10.83 o
  -2   8  18      559.97      522.14     32.22 o
  -1   8  18      375.72      419.30     20.58 o
   0   8  18       50.02       42.96      9.15 o
   1   8  18        3.00        3.48      6.85 o
   2   8  18        0.32       10.43      7.11 o
   3   8  18        2.93        7.05      9.68 o
  -3   9  18       18.40       20.00      9.24 o
  -2   9  18      103.10       91.22     13.86 o
  -1   9  18       79.18       96.97     12.23 o
   0   9  18       11.27        2.57      6.65 o
   1   9  18      538.30      556.96     43.07 o
   2   9  18       41.92       63.60      9.38 o
   3   9  18        1.76        4.17     10.01 o
  -3  10  18        5.69        1.70      7.32 o
  -2  10  18       38.02       48.15     13.67 o
  -1  10  18      131.57      123.01     13.47 o
   0  10  18        3.14       -1.02      6.02 o
   1  10  18      134.02      155.63     16.69 o
   2  10  18      124.43      130.07     11.27 o
   3  10  18       64.43       70.26     10.12 o
  -3  11  18       13.80       20.79      8.14 o
  -2  11  18       51.27       58.08     14.71 o
  -1  11  18        3.07        0.73      6.76 o
   0  11  18       77.66       47.05      9.86 o
   1  11  18        2.07        4.56      7.16 o
   2  11  18        5.34        5.14      6.79 o
   3  11  18        0.85       -3.62      7.36 o
  -3  12  18       10.11        1.63      7.17 o
  -2  12  18        5.85        9.31     10.24 o
  -1  12  18        0.73       -6.80      6.41 o
   0  12  18        0.81       -3.08      6.70 o
   1  12  18      212.92      174.16     16.75 o
   2  12  18       61.11       48.10      9.45 o
   3  12  18        8.34       11.03      8.63 o
  -3  13  18        0.05       -0.70      8.12 o
  -2  13  18        3.41        0.04      9.11 o
  -1  13  18        9.51       -0.70      7.16 o
   0  13  18       35.32       45.97     10.23 o
   1  13  18       34.32       34.75     10.50 o
   2  13  18       50.14       58.54     10.58 o
   3  13  18        2.63        0.60      8.40 o
  -3  14  18        1.71        7.42      8.96 o
  -2  14  18       10.83       19.58     11.10 o
  -1  14  18       12.86       13.61      8.52 o
   0  14  18       30.79       26.49     11.26 o
   1  14  18       16.25       23.60     11.21 o
   2  14  18        3.58        6.84      8.02 o
   3  14  18        0.13       -3.38      8.41 o
  -3  15  18        0.41       -1.79      8.42 o
  -2  15  18       21.81       22.56      9.36 o
  -1  15  18       50.75       56.50     11.54 o
   0  15  18       35.33       51.09     13.03 o
   1  15  18        4.48       -1.03      8.86 o
   2  15  18        0.48       -4.69      7.34 o
  -2  16  18        4.39        1.07      7.83 o
  -1  16  18        5.57        0.84      7.21 o
   0  16  18        0.07       -2.36      8.95 o
   1  16  18        0.38       -3.49      9.83 o
   2  16  18       23.67       22.23      9.33 o
  -2  17  18        9.19        0.29      7.65 o
  -1  17  18        5.93       -1.97      7.40 o
   0  17  18        0.47       -8.38      8.65 o
   1  17  18       15.43        9.74     11.70 o
   2  17  18        4.90        3.16      8.47 o
  -2  18  18       29.71       25.52     12.83 o
  -1  18  18        4.34        1.07      7.01 o
   0  18  18       21.09       22.62     12.16 o
   1  18  18        8.54        4.76     11.30 o
  -1  19  18       24.11       10.49      7.60 o
   0  19  18        9.82       24.75     12.27 o
   1  19  18       23.55       16.39     12.74 o
  -1  20  18       21.28       29.40     10.61 o
   0  20  18       22.71       20.89     11.78 o
  -3   0  19       24.56       19.43     15.55 o
  -1   0  19       47.07       42.52     13.66 o
   1   0  19       37.19       62.57     26.78 o
   3   0  19       66.28       61.50     22.38 o
  -4   1  19        0.01       -0.81      7.73 o
  -3   1  19        6.97        3.80      7.84 o
  -2   1  19       47.34       42.38      9.73 o
  -1   1  19      162.43      153.60     13.94 o
   0   1  19      183.85      212.50     20.76 o
   1   1  19       44.78       31.36      7.93 o
   2   1  19        4.75       -6.92      6.03 o
   3   1  19        1.97       -4.81      8.97 o
  -4   2  19       21.52       35.43      9.78 o
  -3   2  19        2.51        2.79      7.92 o
  -2   2  19      108.14       91.96     12.41 o
  -1   2  19        3.66        7.56      7.14 o
   0   2  19      248.60      346.53     22.13 o
   1   2  19        0.00       -5.51      5.33 o
   2   2  19        3.54       -4.70      6.16 o
   3   2  19       46.39       62.35     14.08 o
  -4   3  19        0.01        1.79      7.92 o
  -3   3  19        4.25        8.62      8.13 o
  -2   3  19      118.29      163.04     14.83 o
  -1   3  19      533.25      605.45     36.30 o
   0   3  19      588.41      592.96     43.84 o
   1   3  19        5.13        2.06      6.09 o
   2   3  19      107.96      106.41     11.21 o
   3   3  19        3.86        3.15      9.76 o
  -4   4  19       11.76       14.60      7.36 o
  -3   4  19        0.15        3.54      7.47 o
  -2   4  19       50.51       38.75     10.56 o
  -1   4  19        0.38       -0.55      6.53 o
   0   4  19      559.25      685.83     62.00 o
   1   4  19        0.05       -4.40      5.49 o
   2   4  19      144.70      124.59     12.00 o
   3   4  19        8.91       17.98     11.31 o
  -4   5  19        3.11       -2.05      6.49 o
  -3   5  19        0.55       -2.32      7.20 o
  -2   5  19       97.28       94.65     14.03 o
  -1   5  19      755.30      711.58     36.86 o
   0   5  19       10.12       -0.14      6.48 o
   1   5  19        8.53       19.05      7.64 o
   2   5  19       82.18      101.91     11.30 o
   3   5  19        3.88       -0.86      9.58 o
  -3   6  19       48.20       30.36      9.72 o
  -2   6  19       51.26       74.22     13.01 o
  -1   6  19       24.07       26.01      8.64 o
   0   6  19        1.14       -0.61      6.27 o
   1   6  19      314.82      360.94     22.42 o
   2   6  19       16.64       11.87      7.78 o
   3   6  19        8.19       16.07     10.73 o
  -3   7  19        8.37       -4.40      7.88 o
  -2   7  19        0.79        4.20      9.02 o
  -1   7  19      141.24      119.07     13.14 o
   0   7  19        4.77        0.39      6.14 o
   1   7  19      255.23      281.62     34.57 o
   2   7  19       34.69       36.90      9.11 o
   3   7  19        0.61       -3.19      9.22 o
  -3   8  19        6.34        2.57      8.51 o
  -2   8  19       26.63       15.69     11.29 o
  -1   8  19      260.58      302.82     22.06 o
   0   8  19        0.47        2.08      6.47 o
   1   8  19        1.46        4.76      7.03 o
   2   8  19      370.31      376.56     17.66 o
   3   8  19       27.60       21.70     10.92 o
  -3   9  19       15.32       17.76      9.02 o
  -2   9  19       11.39        3.28     13.52 o
  -1   9  19       76.95       50.77     10.51 o
   0   9  19       39.34       39.32     11.76 o
   1   9  19        0.23       -2.05      6.41 o
   2   9  19      155.40      162.06     13.01 o
   3   9  19        3.23       -1.62     10.14 o
  -3  10  19        5.02       10.93      9.40 o
  -2  10  19      159.47      145.36     21.81 o
  -1  10  19       25.47       19.20      8.62 o
   0  10  19      206.34      193.68     15.64 o
   1  10  19       29.98       36.02      9.01 o
   2  10  19        0.29        0.27      6.94 o
   3  10  19        3.81        3.73      7.90 o
  -3  11  19       19.78       14.56      8.45 o
  -2  11  19      116.53      128.22     20.88 o
  -1  11  19        9.02        2.00      7.02 o
   0  11  19      465.77      553.81     33.21 o
   1  11  19       51.25       35.65      9.03 o
   2  11  19        8.37       11.99      7.36 o
   3  11  19        4.52       13.74      8.98 o
  -3  12  19        9.77        9.60      8.89 o
  -2  12  19       17.62       14.91     10.31 o
  -1  12  19        2.14       -2.17      7.32 o
   0  12  19       59.90       98.34     17.65 o
   1  12  19        2.97        0.29      8.44 o
   2  12  19        0.18        5.21      6.95 o
   3  12  19       27.19       31.10      9.66 o
  -3  13  19        2.88       -0.87      7.50 o
  -2  13  19        4.89        4.79      9.20 o
  -1  13  19       96.62       59.11     11.84 o
   0  13  19       87.26       93.20     15.30 o
   1  13  19        0.01        9.02      8.92 o
   2  13  19        6.36        8.80      8.13 o
  -2  14  19        0.10        1.65      9.26 o
  -1  14  19        0.04       -6.24      6.81 o
   0  14  19       22.60        8.42     10.14 o
   1  14  19        1.99       14.24      9.76 o
   2  14  19       23.75       29.61      9.49 o
  -2  15  19        1.69        4.70      7.79 o
  -1  15  19       30.68       21.59      9.29 o
   0  15  19        0.25        1.49      9.62 o
   1  15  19       20.40       11.43     11.26 o
   2  15  19        0.06       -1.42      8.18 o
  -2  16  19        3.28        3.70      7.91 o
  -1  16  19        0.12        1.02      7.96 o
   0  16  19        0.15       -6.09      8.80 o
   1  16  19       11.09       11.48     12.26 o
   2  16  19       16.98       11.68      9.12 o
  -2  17  19        1.03        0.99      7.62 o
  -1  17  19       10.93       13.19      9.00 o
   0  17  19       13.82       18.37     11.09 o
   1  17  19        7.48       11.17     12.13 o
  -1  18  19        5.02        3.44      7.57 o
   0  18  19        5.74        7.36     10.30 o
   1  18  19        2.53       -2.44     10.79 o
  -1  19  19        3.82        3.97      7.99 o
   0  19  19        1.11       -0.30     10.36 o
  -2   0  20       84.71       49.99     18.88 o
   0   0  20      142.50      114.98     15.48 o
   2   0  20        0.28       -8.63      8.49 o
  -3   1  20       76.73       91.11     13.18 o
  -2   1  20        3.00       -5.62      7.51 o
  -1   1  20      177.88      197.65     17.62 o
   0   1  20      103.35      137.63     12.48 o
   1   1  20       26.25       14.83      7.67 o
   2   1  20       17.03       17.41      7.91 o
   3   1  20        0.23       -3.01     11.34 o
  -3   2  20        3.50        0.02      8.15 o
  -2   2  20       42.20       41.12     13.23 o
  -1   2  20       31.25       16.59      8.07 o
   0   2  20       12.56       18.92      7.99 o
   1   2  20       33.07       15.10      7.40 o
   2   2  20        0.49       -5.53      6.30 o
   3   2  20        8.69       19.12     11.83 o
  -3   3  20       21.74       13.98      9.25 o
  -2   3  20       55.16       51.51     14.08 o
  -1   3  20      289.88      320.91     23.47 o
   0   3  20      133.36      198.95     15.34 o
   1   3  20      137.78      146.87     13.53 o
   2   3  20      170.92      204.54     16.01 o
   3   3  20       30.62       39.11     13.82 o
  -3   4  20        4.63        5.98      8.76 o
  -2   4  20       16.30       10.35     10.91 o
  -1   4  20       20.16       11.65      7.53 o
   0   4  20       78.81       66.80     10.97 o
   1   4  20       36.84       22.70      7.87 o
   2   4  20        1.74        0.77      6.99 o
   3   4  20       66.94       72.89     15.54 o
  -3   5  20        0.46       -0.40      8.19 o
  -2   5  20        2.78       -2.69      9.03 o
  -1   5  20       61.77       62.61     11.03 o
   0   5  20      104.48      111.03     12.76 o
   1   5  20      191.41      231.79     23.21 o
   2   5  20       70.84       94.86     11.63 o
   3   5  20       11.23        6.77     11.78 o
  -3   6  20       10.19        4.55      8.46 o
  -2   6  20       62.52       84.83     16.42 o
  -1   6  20        5.77        4.37      7.34 o
   0   6  20       72.59       33.04      9.26 o
   1   6  20       50.47       45.89      9.69 o
   2   6  20        0.79        0.48      7.43 o
   3   6  20        9.41        7.00     11.30 o
  -3   7  20        0.18       -9.82      7.77 o
  -2   7  20       94.59      117.52     18.43 o
  -1   7  20      432.05      452.64     25.06 o
   0   7  20        0.35       -2.43      6.45 o
   1   7  20       62.22       44.86      9.79 o
   2   7  20      104.72      126.31     12.80 o
   3   7  20        0.02       -8.27     11.21 o
  -3   8  20        1.26       -0.35      9.52 o
  -2   8  20       16.04       40.37     13.50 o
  -1   8  20       66.02       74.62     12.02 o
   0   8  20       51.23       26.16      8.78 o
   1   8  20      204.12      201.48     15.79 o
   2   8  20       10.05       10.32      8.08 o
   3   8  20       28.66       13.69     12.90 o
  -3   9  20       10.53       11.13     10.01 o
  -2   9  20        0.67       -2.15      8.65 o
  -1   9  20       20.94       18.08      8.53 o
   0   9  20      255.90      258.07     17.78 o
   1   9  20        2.92        1.32      6.57 o
   2   9  20       52.67       34.48      9.62 o
   3   9  20        2.61        1.35     10.96 o
  -3  10  20       13.31        9.11     10.35 o
  -2  10  20        5.92       17.38     10.59 o
  -1  10  20       16.57        6.83      8.06 o
   0  10  20       78.15       77.92     13.99 o
   1  10  20       28.47       25.40     10.56 o
   2  10  20       22.73       24.88      8.99 o
   3  10  20        0.26       -2.94      8.01 o
  -3  11  20        2.24        0.90      8.49 o
  -2  11  20       12.67        5.61      9.17 o
  -1  11  20        1.60        0.50      7.32 o
   0  11  20       12.99       -3.20      8.65 o
   1  11  20      112.81      111.54     17.58 o
   2  11  20       31.42       34.75      9.82 o
  -3  12  20        0.58       -0.09      8.36 o
  -2  12  20       14.82       14.06     10.29 o
  -1  12  20       39.67       55.59     11.28 o
   0  12  20       61.06       55.63     13.29 o
   1  12  20        2.89        2.35      8.63 o
   2  12  20       11.34       12.21      7.92 o
  -2  13  20        2.90        0.25      9.61 o
  -1  13  20       29.44       31.59     10.44 o
   0  13  20       28.23       15.13     11.15 o
   1  13  20        0.12       -2.38      9.48 o
   2  13  20       69.08       93.36     11.57 o
  -2  14  20       20.92       14.29     11.50 o
  -1  14  20        4.37        3.93      7.98 o
   0  14  20        0.61        5.32      9.94 o
   1  14  20        2.37       -1.26     10.24 o
   2  14  20       13.06       18.60      8.82 o
  -2  15  20        1.21        3.35      9.80 o
  -1  15  20        2.62        1.76      7.82 o
   0  15  20        0.87       -4.18      8.90 o
   1  15  20       20.44        2.95     11.24 o
   2  15  20       10.96       13.84      9.27 o
  -2  16  20        8.71        2.16      8.69 o
  -1  16  20       11.29        8.42      8.88 o
   0  16  20        6.47        4.27     10.02 o
   1  16  20        4.42       -2.71     11.24 o
  -1  17  20       13.15       21.96      9.82 o
   0  17  20        3.19       11.45     11.18 o
   1  17  20        9.34        6.36     12.37 o
   0  18  20        0.06       -2.70     10.23 o
  -3   0  21        4.76       -9.44     11.13 o
  -1   0  21       34.22       29.58     12.99 o
   1   0  21        0.11       -1.60      8.67 o
   3   0  21       19.68       23.53     21.95 o
  -3   1  21        2.71       -1.31      8.59 o
  -2   1  21       16.59       25.17     11.74 o
  -1   1  21        0.40       -1.86      7.23 o
   0   1  21       20.59        6.97      7.42 o
   1   1  21        0.39        0.11      6.13 o
   2   1  21       46.27       38.43      9.38 o
   3   1  21       16.03       12.66     14.56 o
  -3   2  21        0.78        0.24      8.69 o
  -2   2  21       30.69       54.68     14.20 o
  -1   2  21      228.30      221.26     17.87 o
   0   2  21       11.92        9.30      7.42 o
   1   2  21        5.17        1.56      6.37 o
   2   2  21        4.09        6.67      7.58 o
   3   2  21       86.86      126.99     22.49 o
  -3   3  21        0.49        2.61      9.07 o
  -2   3  21        5.98        3.34      9.84 o
  -1   3  21      222.98      239.13     16.02 o
   0   3  21      209.90      210.56     16.17 o
   1   3  21        0.00        0.42      6.37 o
   2   3  21        1.52       -0.98      7.19 o
   3   3  21       28.79       25.07     13.85 o
  -3   4  21       16.93       13.27      9.40 o
  -2   4  21        0.01        5.21     10.25 o
  -1   4  21        0.51        0.08      7.41 o
   0   4  21       27.91       18.49      8.29 o
   1   4  21       39.56       42.71      9.11 o
   2   4  21       24.23       30.87      8.99 o
   3   4  21       48.02       50.19     15.58 o
  -3   5  21        2.55        3.68      9.55 o
  -2   5  21        5.99        7.61     10.48 o
  -1   5  21       10.90        6.23      7.89 o
   0   5  21        9.52       -3.95      6.54 o
   1   5  21        0.69       -4.98      6.08 o
   2   5  21       15.15       18.11      8.24 o
   3   5  21        0.02       -3.87     11.77 o
  -3   6  21        1.58        3.97      9.39 o
  -2   6  21       41.21       45.24     14.28 o
  -1   6  21      605.20      646.72     26.46 o
   0   6  21       43.78       51.34     10.44 o
   1   6  21       68.95       60.42     10.55 o
   2   6  21       13.70        7.69      8.10 o
   3   6  21        4.72        4.88     11.80 o
  -3   7  21       16.49       11.58     10.29 o
  -2   7  21       12.38       23.91     11.58 o
  -1   7  21       53.38       67.44     11.83 o
   0   7  21        4.16        5.74      8.94 o
   1   7  21       16.35       14.47      8.12 o
   2   7  21      125.81      165.17     21.80 o
   3   7  21        0.03       -6.29     11.68 o
  -3   8  21        0.32       -2.39     10.64 o
  -2   8  21       27.69       26.05     12.03 o
  -1   8  21        0.81       -5.30      6.78 o
   0   8  21        0.72        2.15      8.58 o
   1   8  21      121.55      116.52     15.80 o
   2   8  21       16.07       21.75      8.61 o
   3   8  21       10.30        3.50     12.91 o
  -3   9  21        1.79       -0.91     10.46 o
  -2   9  21        7.90        6.74     10.07 o
  -1   9  21       40.84       34.93      9.76 o
   0   9  21      151.08      134.66     16.99 o
   1   9  21        1.01        7.71      8.68 o
   2   9  21        9.60        6.46      8.12 o
  -3  10  21        0.89       -7.03      9.70 o
  -2  10  21       23.66       22.53     12.24 o
  -1  10  21       19.24        9.32      7.66 o
   0  10  21      332.15      330.33     37.61 o
   1  10  21        0.44        0.96      8.47 o
   2  10  21        0.19       -2.98      7.61 o
  -2  11  21        0.00       -9.48      8.85 o
  -1  11  21       17.40       11.13      8.07 o
   0  11  21      220.84      178.30     33.31 o
   1  11  21        0.28        6.28     10.30 o
   2  11  21        0.29       -8.91      7.41 o
  -2  12  21        8.16       -1.03      9.17 o
  -1  12  21       13.07        3.71      7.81 o
   0  12  21        1.67        9.02     10.43 o
   1  12  21        0.01        7.23     10.72 o
   2  12  21        1.82        0.05      8.34 o
  -2  13  21       27.85       25.62     12.39 o
  -1  13  21        3.17       -1.83      8.04 o
   0  13  21       25.57       27.79     11.67 o
   1  13  21      100.51      111.22     19.09 o
   2  13  21        1.70        6.18      8.39 o
  -2  14  21        1.87        1.08     10.51 o
  -1  14  21       15.69       15.21      9.35 o
   0  14  21       34.49       16.34     11.26 o
   1  14  21       11.16       12.43     12.07 o
  -1  15  21        1.32        0.28      8.43 o
   0  15  21        0.72       -6.29      9.16 o
   1  15  21       16.91       14.43     12.16 o
  -1  16  21       40.07       32.04     11.08 o
   0  16  21        5.20        1.08     10.34 o
   1  16  21        6.65       -7.69     11.07 o
   0  17  21        9.04        6.93     14.44 o
  -2   0  22        1.92        4.22     14.16 o
   0   0  22      107.89      153.48     27.13 o
   2   0  22       10.34        9.61     11.40 o
  -3   1  22        4.28       -8.80     10.42 o
  -2   1  22        0.24       -2.42      8.56 o
  -1   1  22        7.46        9.50      8.65 o
   0   1  22        2.32        1.98      6.95 o
   1   1  22       10.57       10.21      7.60 o
   2   1  22        1.49       -9.96      6.64 o
   3   1  22        3.12        1.34     13.87 o
  -3   2  22       24.36       36.84     15.01 o
  -2   2  22        0.01       -1.25      8.84 o
  -1   2  22        6.78       14.84      8.91 o
   0   2  22       13.83       14.27      8.66 o
   1   2  22        0.90       -2.35      6.77 o
   2   2  22       15.40       12.35      8.16 o
   3   2  22        4.27       -5.94     18.09 o
  -3   3  22       11.54        4.75     12.08 o
  -2   3  22       11.71        0.95      9.69 o
  -1   3  22        0.59       -1.63      7.56 o
   0   3  22       12.38       -0.90      8.63 o
   1   3  22        5.38        5.75      7.55 o
   2   3  22        5.31       -0.97      7.28 o
   3   3  22       23.63       21.13     17.95 o
  -3   4  22        0.34        6.51     12.41 o
  -2   4  22        3.34        5.66      9.89 o
  -1   4  22       39.54       31.09     10.04 o
   0   4  22       10.57       11.73      9.57 o
   1   4  22       47.08       38.62      9.61 o
   2   4  22        7.65        8.31      7.94 o
   3   4  22        0.28       -0.16     11.95 o
  -3   5  22       64.39       65.14     16.19 o
  -2   5  22        7.15        0.49      9.66 o
  -1   5  22       59.17       46.86     11.22 o
   0   5  22       26.24       18.83     10.15 o
   1   5  22       42.67       39.79      9.14 o
   2   5  22        5.47        9.96      7.93 o
  -3   6  22        0.42        3.01     10.55 o
  -2   6  22       10.52       10.78     10.53 o
  -1   6  22        1.31       -3.84      7.08 o
   0   6  22        3.78       -6.42      7.94 o
   1   6  22        2.62       10.03      8.15 o
   2   6  22      132.52      121.21     13.37 o
  -3   7  22        9.82        4.57     11.38 o
  -2   7  22       22.48       34.46     13.45 o
  -1   7  22       53.20       41.52     10.67 o
   0   7  22        0.91       -0.96      8.55 o
   1   7  22       32.51       47.93     12.44 o
   2   7  22        3.13        4.96      7.97 o
  -2   8  22        6.45        8.34     10.79 o
  -1   8  22       11.78        7.07      8.02 o
   0   8  22       43.66       44.91     12.53 o
   1   8  22        3.85        3.33      8.68 o
   2   8  22        0.01       -0.94      7.68 o
  -2   9  22        0.26        2.09     10.65 o
  -1   9  22       11.54       10.60      8.03 o
   0   9  22        3.64        7.07     10.14 o
   1   9  22       26.07       25.32     11.82 o
   2   9  22       12.52       10.02      8.74 o
  -2  10  22        3.39        1.80     10.30 o
  -1  10  22       11.91        8.27      8.37 o
   0  10  22      198.71      245.33     33.99 o
   1  10  22        0.00        0.61     10.34 o
   2  10  22        3.09       -0.68      8.34 o
  -2  11  22        0.48       -2.85      9.96 o
  -1  11  22       14.17       16.81      9.27 o
   0  11  22       31.14       43.62     13.04 o
   1  11  22        2.29        7.93     10.73 o
   2  11  22        1.18        6.86      9.04 o
  -2  12  22        2.95       10.55     11.55 o
  -1  12  22       22.91       23.38      9.99 o
   0  12  22        2.86       -0.87      9.42 o
   1  12  22        6.76       18.25     12.74 o
   2  12  22        1.81        1.80      8.72 o
  -1  13  22        0.00       -2.61      7.98 o
   0  13  22       51.28       40.58     16.37 o
   1  13  22       17.02       11.22     13.73 o
  -1  14  22        1.43       -1.23      8.29 o
   0  14  22       13.30       14.95     13.73 o
   1  14  22       62.60       39.12     14.79 o
  -1  15  22       13.87       14.65     10.36 o
   0  15  22        3.16       -2.55     13.91 o
  -3   0  23        5.91        4.93     16.52 o
  -1   0  23        0.00       -5.91     11.08 o
   1   0  23       67.87       47.11     16.23 o
  -3   1  23       40.71       44.47     15.16 o
  -2   1  23       11.36       10.83      9.63 o
  -1   1  23        7.28       -2.18      8.30 o
   0   1  23      237.83      226.01     33.09 o
   1   1  23        9.75        0.76      7.44 o
   2   1  23        3.61        0.69      7.67 o
  -3   2  23        0.57       -6.77     10.31 o
  -2   2  23        0.97        4.78      9.47 o
  -1   2  23       38.88       30.82      9.77 o
   0   2  23       11.92        4.73     11.90 o
   1   2  23        1.68       -1.15      8.25 o
   2   2  23        3.01        7.49      8.20 o
  -3   3  23        0.07       -2.50     10.78 o
  -2   3  23        0.07        2.39     10.03 o
  -1   3  23        2.02        2.81      7.90 o
   0   3  23        1.81       -5.54     10.90 o
   1   3  23        2.11        8.12      8.77 o
   2   3  23       20.10       21.53      9.22 o
  -2   4  23        0.14        3.42     10.58 o
  -1   4  23        2.79        0.81      7.75 o
   0   4  23        0.60       -4.61     10.50 o
   1   4  23       16.29        9.66      9.11 o
   2   4  23        0.04       -6.61      7.63 o
  -2   5  23        0.53        1.96     10.47 o
  -1   5  23       24.53       18.06      8.96 o
   0   5  23        8.19        8.34     12.22 o
   1   5  23        2.37       -2.26      9.54 o
   2   5  23        0.60       -5.49      7.59 o
  -2   6  23        9.78        7.20     13.48 o
  -1   6  23       28.41       20.97      9.22 o
   0   6  23        0.35       -5.17     10.91 o
   1   6  23        4.00       15.63      9.71 o
   2   6  23       23.71       29.44      9.88 o
  -2   7  23        2.55       -6.07      9.58 o
  -1   7  23        0.44       -1.84      7.50 o
   0   7  23        2.74       -6.01     10.46 o
   1   7  23        0.77       -4.46      8.90 o
   2   7  23       28.55       27.02      9.98 o
  -2   8  23        1.08        5.97     11.17 o
  -1   8  23        3.16       -0.43      7.69 o
   0   8  23       60.10       50.63     16.00 o
   1   8  23        9.53       12.20     11.25 o
   2   8  23       22.29       17.19      9.36 o
  -2   9  23        1.41        0.36     10.65 o
  -1   9  23        1.88        5.82      8.36 o
   0   9  23        0.30        1.16     11.83 o
   1   9  23        0.16       -2.23      9.90 o
   2   9  23       10.46        0.75      8.44 o
  -2  10  23       10.09        8.94     11.63 o
  -1  10  23        3.76        6.00      8.29 o
   0  10  23        3.40       10.60     12.88 o
   1  10  23        7.56        9.74     14.09 o
  -1  11  23        1.23        0.06      8.34 o
   0  11  23      140.69      118.91     21.66 o
   1  11  23        2.14       -3.63     10.31 o
  -1  12  23        0.54       -7.20      8.21 o
   0  12  23       35.63       30.33     15.34 o
   1  12  23       26.36       23.16     13.34 o
  -1  13  23        3.75       -2.07      8.78 o
   0  13  23        0.20        2.51     13.21 o
   1  13  23        0.28        3.12     11.90 o
   0  14  23       15.99        5.58     14.02 o
  -2   0  24        5.21       16.59     16.66 o
   0   0  24       74.10       58.85     24.03 o
   2   0  24        2.83        7.35     11.77 o
  -2   1  24       18.79       19.25     11.84 o
  -1   1  24        1.79       -7.07      7.83 o
   0   1  24       16.03        5.35     12.09 o
   1   1  24       28.68       16.38     11.60 o
   2   1  24        3.98        0.26      7.98 o
  -2   2  24        2.55        9.12     10.33 o
  -1   2  24        7.03        0.00      7.97 o
   0   2  24       73.04       72.24     16.25 o
   1   2  24        0.17       -0.03     10.04 o
   2   2  24        3.38        7.32      8.39 o
  -2   3  24       43.83       50.04     14.76 o
  -1   3  24        0.09       -2.55      7.88 o
   0   3  24       61.27       24.13     14.32 o
   1   3  24        6.22        0.13     10.23 o
   2   3  24        9.84        8.45      8.68 o
  -2   4  24        4.60        0.62     10.26 o
  -1   4  24       15.82       12.52      9.31 o
   0   4  24        7.68       -5.66     11.40 o
   1   4  24       13.15       11.63     11.43 o
   2   4  24       18.64       15.97      9.40 o
  -2   5  24        5.76        2.19     10.58 o
  -1   5  24        0.33        0.63      8.01 o
   0   5  24        7.29        7.70     12.64 o
   1   5  24        0.55       -4.43      9.44 o
   2   5  24        7.22        5.00      8.55 o
  -2   6  24        0.97       -0.40     10.72 o
  -1   6  24        0.66        0.75      8.16 o
   0   6  24        1.38        4.05     11.57 o
   1   6  24       13.96        9.67     10.18 o
   2   6  24        0.96        5.43      8.69 o
  -2   7  24        3.37        6.86     11.41 o
  -1   7  24        6.38       15.47      9.31 o
   0   7  24        0.38       -3.43     11.30 o
   1   7  24        1.28        3.33     10.81 o
  -2   8  24        0.01       -2.15     11.09 o
  -1   8  24        0.81        1.62      8.43 o
   0   8  24        0.48        1.90     11.98 o
   1   8  24        0.00       -4.37      9.76 o
  -1   9  24       23.56       21.29      9.64 o
   0   9  24       89.30       76.61     18.70 o
   1   9  24       12.53        5.75     11.35 o
  -1  10  24        0.56        7.45      8.71 o
   0  10  24       23.35       14.10     13.65 o
   1  10  24        0.05       16.02     12.44 o
  -1  11  24        4.02        0.95      8.71 o
   0  11  24        0.29       -0.05     12.64 o
   0  12  24       17.89       11.10     14.37 o
  -1   0  25       35.00       13.27     13.90 o
   1   0  25       92.62       78.66     25.39 o
  -2   1  25       17.46       25.47     14.95 o
  -1   1  25        7.75       12.22      9.18 o
   0   1  25        5.24        0.46     11.88 o
   1   1  25       34.97       27.01     13.74 o
  -2   2  25        3.06        2.25     10.24 o
  -1   2  25       16.80       16.02      9.40 o
   0   2  25       11.88       26.70     12.19 o
   1   2  25        2.05       -1.23     11.16 o
  -2   3  25        0.06        2.61     10.71 o
  -1   3  25        0.33        4.40      8.91 o
   0   3  25       11.60        4.88     12.01 o
   1   3  25        6.90        3.83     11.41 o
  -1   4  25        0.01        1.11      8.79 o
   0   4  25       29.05       31.58     15.40 o
   1   4  25        9.65        6.96     11.69 o
  -1   5  25       12.36        1.71      8.70 o
   0   5  25        3.77        3.36     12.69 o
   1   5  25        1.69        0.37     11.00 o
  -1   6  25        6.50        7.31      8.78 o
   0   6  25        3.47        9.44     12.91 o
   1   6  25        0.23        0.53     10.62 o
  -1   7  25       11.32       13.48      9.54 o
   0   7  25        2.15       -9.30     10.82 o
   1   7  25        6.58        8.65     11.44 o
  -1   8  25       26.13       23.65     10.59 o
   0   8  25       10.31        8.48     13.44 o
   1   8  25        0.15       -6.80      9.51 o
   0   9  25       19.73        9.59     13.55 o
   0   0  26        4.65       -9.80     18.52 o
  -1   1  26        0.00       -1.98      9.24 o
   0   1  26       11.04       -4.54     13.40 o
   1   1  26       56.85       48.33     16.05 o
  -1   2  26        7.61        2.79     10.00 o
   0   2  26       22.23       10.42     16.13 o
   1   2  26       17.92        8.00     12.37 o
  -1   3  26       28.41       37.45     12.56 o
   0   3  26       10.57       13.39     12.84 o
  -1   4  26        2.28       -6.26      9.35 o
   0   4  26        3.66       -2.38     11.84 o
   0   5  26       11.00       -5.52     12.15 o
   0   6  26        6.93       12.51     13.37 o
 
